# Supplementary material for: Selective arc-discharge synthesis of Dy2S-clusterfullerenes and their isomer-dependent single molecule magnetism
Source: Chem Sci. 2017 Jun 30;8(9):6451–65. doi: 10.1039/c7sc02395b (PMC5734629; doi:10.1039/c7sc02395b)
Supplement: Supplementary file 2 [file SC-008-C7SC02395B-s002.cif]

# Electronic Supplementary Material (ESI) for Chemical Science.
# This journal is © The Royal Society of Chemistry 2017

####################################################################### 
# 
# This file contains crystal structure data downloaded from the 
# Cambridge Structural Database (CSD) hosted by the Cambridge 
# Crystallographic Data Centre (CCDC).
# 
# Full information about CCDC data access policies and citation 
# guidelines are available at http://www.ccdc.cam.ac.uk/access/V1 
# 
# Audit and citation data items may have been added by the CCDC. 
# Please retain this information to preserve the provenance of 
# this file and to allow appropriate attribution of the data. 
# 
#######################################################################

data_shelx
_database_code_depnum_ccdc_archive 'CCDC 1546957'
_audit_update_record             
;
2017-04-28 deposited with the CCDC.
2017-06-30 downloaded from the CCDC.
;
# start Validation Reply Form
_vrf_PLAT307_shelx               
;
PROBLEM: Isolated Metal Atom (Unusual !) ................ 
<Dy3<Dy4<Dy6  
RESPONSE: This is disordered endohedral metal atom
;
_vrf_PLAT308_shelx               
;
PROBLEM:  Single Bonded Metal Atom (Unusual !) ................ 
<Dy1<Dy2<Dy5  
RESPONSE: This is disordered endohedral metal atom
;
_vrf_PLAT973_shelx               
;
PROBLEM:   Calcd Positive Residual Density on Ni1P  
RESPONSE: This is caused by the poor quality of the crystal, however, the
assignment of Ni1P is reliable.
;
_audit_creation_method           SHELXL-2016/6
_shelx_SHELXL_version_number     2016/6
_chemical_name_systematic        ?
_chemical_name_common            ;Dy2S@Cs(6)-C82/Ni(OEP)/2(C7H8);
_chemical_melting_point          ?
_chemical_formula_moiety         ;Dy2S@Cs(6)-C82/Ni(OEP)/2(C7H8);
_chemical_formula_sum            'C132 H59 Dy2 N4 Ni S'
_chemical_formula_weight         2116.60

loop_
_atom_type_symbol
_atom_type_description
_atom_type_scat_dispersion_real
_atom_type_scat_dispersion_imag
_atom_type_scat_source
C C 0.0060 0.0030 'International Tables Vol C Tables 4.2.6.8 and 6.1.1.4'
H H 0.0000 0.0000 'International Tables Vol C Tables 4.2.6.8 and 6.1.1.4'
N N 0.0110 0.0050 'International Tables Vol C Tables 4.2.6.8 and 6.1.1.4'
S S 0.1760 0.1950 'International Tables Vol C Tables 4.2.6.8 and 6.1.1.4'
Ni Ni 0.2530 1.6900 'International Tables Vol C Tables 4.2.6.8 and 6.1.1.4'
Dy Dy -0.3790 6.5120 'International Tables Vol C Tables 4.2.6.8 and 6.1.1.4'

_space_group_crystal_system      monoclinic
_space_group_IT_number           12
_space_group_name_H-M_alt        'C 2/m'
_space_group_name_Hall           '-C 2y'

_shelx_space_group_comment       
;
The symmetry employed for this shelxl refinement is uniquely defined
by the following loop, which should always be used as a source of
symmetry information in preference to the above space-group names.
They are only intended as comments.
;

loop_
_space_group_symop_operation_xyz
'x, y, z'
'-x, y, -z'
'x+1/2, y+1/2, z'
'-x+1/2, y+1/2, -z'
'-x, -y, -z'
'x, -y, z'
'-x+1/2, -y+1/2, -z'
'x+1/2, -y+1/2, z'

_cell_length_a                   25.340(5)
_cell_length_b                   14.770(3)
_cell_length_c                   20.550(4)
_cell_angle_alpha                90
_cell_angle_beta                 97.13(3)
_cell_angle_gamma                90
_cell_volume                     7632(3)
_cell_formula_units_Z            4
_cell_measurement_temperature    100(2)
_cell_measurement_reflns_used    58704
_cell_measurement_theta_min      1.05
_cell_measurement_theta_max      29

_exptl_crystal_description       block
_exptl_crystal_colour            black
_exptl_crystal_density_meas      ?
_exptl_crystal_density_method    ?
_exptl_crystal_density_diffrn    1.842
_exptl_crystal_F_000             4220
_exptl_transmission_factor_min   ?
_exptl_transmission_factor_max   ?
_exptl_crystal_size_max          0.1
_exptl_crystal_size_mid          0.1
_exptl_crystal_size_min          0.08
_exptl_absorpt_coefficient_mu    4.078
_shelx_estimated_absorpt_T_min   ?
_shelx_estimated_absorpt_T_max   ?
_exptl_absorpt_correction_type   none
_exptl_absorpt_correction_T_min  ?
_exptl_absorpt_correction_T_max  ?
_exptl_absorpt_process_details   ?
_exptl_absorpt_special_details   ?
_diffrn_ambient_temperature      100(2)
_diffrn_radiation_wavelength     0.89429
_diffrn_radiation_type           synchrotron
_diffrn_source                   'BESSY BL MX-14.3'
_diffrn_measurement_device_type  MAR225CCD
_diffrn_measurement_method       'phi scan'
_diffrn_detector_area_resol_mean ?
_diffrn_reflns_number            58704
_diffrn_reflns_av_unetI/netI     0.0827
_diffrn_reflns_av_R_equivalents  0.1425
_diffrn_reflns_limit_h_min       -31
_diffrn_reflns_limit_h_max       31
_diffrn_reflns_limit_k_min       -18
_diffrn_reflns_limit_k_max       18
_diffrn_reflns_limit_l_min       -26
_diffrn_reflns_limit_l_max       26
_diffrn_reflns_theta_min         1.257
_diffrn_reflns_theta_max         37.008
_diffrn_reflns_theta_full        32.451
_diffrn_measured_fraction_theta_max 0.857
_diffrn_measured_fraction_theta_full 0.955
_diffrn_reflns_Laue_measured_fraction_max 0.857
_diffrn_reflns_Laue_measured_fraction_full 0.955
_diffrn_reflns_point_group_measured_fraction_max 0.857
_diffrn_reflns_point_group_measured_fraction_full 0.955
_reflns_number_total             8689
_reflns_number_gt                5751
_reflns_threshold_expression     'I > 2\s(I)'
_reflns_Friedel_coverage         0.000
_reflns_Friedel_fraction_max     .
_reflns_Friedel_fraction_full    .

_reflns_special_details          
;
 Reflections were merged by SHELXL according to the crystal
 class for the calculation of statistics and refinement.
 
 _reflns_Friedel_fraction is defined as the number of unique
 Friedel pairs measured divided by the number that would be
 possible theoretically, ignoring centric projections and
 systematic absences.
;

_computing_data_collection       XDS
_computing_cell_refinement       XDS
_computing_data_reduction        XDS
_computing_structure_solution    'SHELXT 2014/5 (Sheldrick, 2014)'
_computing_structure_refinement  'SHELXL-2016/6 (Sheldrick, 2016)'
_computing_molecular_graphics    ?
_computing_publication_material  ?
_refine_special_details          ?
_refine_ls_structure_factor_coef Fsqd
_refine_ls_matrix_type           full
_refine_ls_weighting_scheme      calc
_refine_ls_weighting_details     
'w=1/[\s^2^(Fo^2^)+(0.2000P)^2^] where P=(Fo^2^+2Fc^2^)/3'
_atom_sites_solution_primary     ?
_atom_sites_solution_secondary   ?
_atom_sites_solution_hydrogens   geom
_refine_ls_hydrogen_treatment    constr
_refine_ls_extinction_method     'SHELXL-2016/6 (Sheldrick 2016)'
_refine_ls_extinction_coef       0.0048(6)
_refine_ls_extinction_expression Fc^*^=kFc[1+0.001xFc^2^\l^3^/sin(2\q)]^-1/4^
_refine_ls_number_reflns         8689
_refine_ls_number_parameters     1046
_refine_ls_number_restraints     1283
_refine_ls_R_factor_all          0.1679
_refine_ls_R_factor_gt           0.1181
_refine_ls_wR_factor_ref         0.3635
_refine_ls_wR_factor_gt          0.3275
_refine_ls_goodness_of_fit_ref   1.449
_refine_ls_restrained_S_all      1.864
_refine_ls_shift/su_max          0.003
_refine_ls_shift/su_mean         0.000

loop_
_atom_site_label
_atom_site_type_symbol
_atom_site_fract_x
_atom_site_fract_y
_atom_site_fract_z
_atom_site_U_iso_or_equiv
_atom_site_adp_type
_atom_site_occupancy
_atom_site_site_symmetry_order
_atom_site_calc_flag
_atom_site_refinement_flags_posn
_atom_site_refinement_flags_adp
_atom_site_refinement_flags_occupancy
_atom_site_disorder_assembly
_atom_site_disorder_group
Ni1P Ni 0.51506(5) 1.000000 0.42024(6) 0.0160(4) Uani 1 2 d S T P A 1
N1P N 0.5764(3) 1.000000 0.4890(4) 0.0186(17) Uani 1 2 d S T P A 1
N2P N 0.5157(2) 0.8673(4) 0.4191(3) 0.0205(13) Uani 1 1 d . . . A 1
N3P N 0.4561(4) 1.000000 0.3488(4) 0.0227(19) Uani 1 2 d S T P A 1
C1P C 0.6474(3) 0.9539(5) 0.5639(3) 0.0246(16) Uani 1 1 d . . . A 1
C2P C 0.6032(3) 0.9259(5) 0.5173(3) 0.0205(15) Uani 1 1 d . . . A 1
C3P C 0.5903(3) 0.8375(5) 0.5032(4) 0.0243(16) Uani 1 1 d . . . A 1
H3P H 0.609649 0.792870 0.527446 0.029 Uiso 1 1 calc R U . A 1
C4P C 0.5504(3) 0.8102(4) 0.4553(4) 0.0218(15) Uani 1 1 d . . . A 1
C5P C 0.5388(3) 0.7167(5) 0.4392(4) 0.0306(18) Uani 1 1 d . . . A 1
C6P C 0.4972(3) 0.7169(5) 0.3926(4) 0.0299(18) Uani 1 1 d . . . A 1
C7P C 0.4823(3) 0.8107(5) 0.3784(4) 0.0233(16) Uani 1 1 d . . . A 1
C8P C 0.4433(3) 0.8371(5) 0.3331(4) 0.0244(16) Uani 1 1 d . . . A 1
H8P H 0.422403 0.792656 0.310590 0.029 Uiso 1 1 calc R U . A 1
C9P C 0.4319(3) 0.9251(5) 0.3177(3) 0.0197(15) Uani 1 1 d . . . A 1
C10P C 0.3916(3) 0.9546(5) 0.2648(4) 0.0254(16) Uani 1 1 d . . . A 1
C11P C 0.3596(3) 0.8899(5) 0.2182(4) 0.0302(18) Uani 1 1 d . . . A 1
H11A H 0.328830 0.921131 0.195995 0.036 Uiso 1 1 calc R U . A 1
H11B H 0.346987 0.840072 0.242908 0.036 Uiso 1 1 calc R U . A 1
C12P C 0.3937(4) 0.8521(7) 0.1666(4) 0.043(2) Uani 1 1 d . . . A 1
H12A H 0.372628 0.811347 0.137673 0.064 Uiso 1 1 calc R U . A 1
H12B H 0.405742 0.901266 0.141639 0.064 Uiso 1 1 calc R U . A 1
H12C H 0.423874 0.820318 0.188487 0.064 Uiso 1 1 calc R U . A 1
C13P C 0.4703(4) 0.6394(5) 0.3536(5) 0.039(2) Uani 1 1 d . . . A 1
H13A H 0.432152 0.648346 0.349561 0.047 Uiso 1 1 calc R U . A 1
H13B H 0.478323 0.583622 0.377812 0.047 Uiso 1 1 calc R U . A 1
C14P C 0.4868(4) 0.6286(7) 0.2856(6) 0.056(3) Uani 1 1 d . . . A 1
H14A H 0.468149 0.578228 0.263948 0.083 Uiso 1 1 calc R U . A 1
H14B H 0.478141 0.682787 0.260726 0.083 Uiso 1 1 calc R U . A 1
H14C H 0.524372 0.617977 0.289014 0.083 Uiso 1 1 calc R U . A 1
C15P C 0.5709(4) 0.6371(5) 0.4699(6) 0.044(2) Uani 1 1 d . . . A 1
H15A H 0.551996 0.581333 0.457536 0.053 Uiso 1 1 calc R U . A 1
H15B H 0.573945 0.642254 0.517304 0.053 Uiso 1 1 calc R U . A 1
C16P C 0.6270(4) 0.6320(6) 0.4487(6) 0.055(3) Uani 1 1 d . . . A 1
H16A H 0.645585 0.580836 0.469210 0.082 Uiso 1 1 calc R U . A 1
H16B H 0.624208 0.625519 0.401875 0.082 Uiso 1 1 calc R U . A 1
H16C H 0.646156 0.686435 0.461639 0.082 Uiso 1 1 calc R U . A 1
C17P C 0.6876(3) 0.8904(5) 0.5997(4) 0.0274(17) Uani 1 1 d . . . A 1
H17A H 0.669309 0.837973 0.614559 0.033 Uiso 1 1 calc R U . A 1
H17B H 0.705638 0.920693 0.637983 0.033 Uiso 1 1 calc R U . A 1
C18P C 0.7283(3) 0.8593(6) 0.5562(4) 0.0346(19) Uani 1 1 d . . . A 1
H18A H 0.753183 0.819091 0.580377 0.052 Uiso 1 1 calc R U . A 1
H18B H 0.710527 0.828322 0.518608 0.052 Uiso 1 1 calc R U . A 1
H18C H 0.746824 0.910970 0.542012 0.052 Uiso 1 1 calc R U . A 1
C1A C 0.7538(9) 0.7726(18) 0.2770(11) 0.047(6) Uani 0.5 1 d D U P B 2
C2A C 0.7408(8) 0.7437(13) 0.2024(9) 0.039(5) Uani 0.5 1 d D U P B 2
C3A C 0.6884(7) 0.7186(13) 0.1876(9) 0.037(4) Uani 0.5 1 d D U P B 2
C4A C 0.6656(9) 0.7288(16) 0.2482(10) 0.054(5) Uani 0.5 1 d D U P B 2
C5A C 0.7086(8) 0.7677(18) 0.2971(12) 0.052(6) Uani 0.5 1 d D U P B 2
C6A C 0.6952(7) 0.8350(12) 0.3505(10) 0.050(5) Uani 0.5 1 d D U P B 2
C7A C 0.6407(6) 0.8580(9) 0.3520(7) 0.055(5) Uani 0.5 1 d D U P B 2
C8A C 0.5945(6) 0.8258(11) 0.2981(8) 0.051(4) Uani 0.5 1 d D U P B 2
C9A C 0.6091(7) 0.7590(15) 0.2458(9) 0.047(4) Uani 0.5 1 d D U P B 2
C10A C 0.5800(7) 0.7733(15) 0.1812(11) 0.042(4) Uani 0.5 1 d D U P B 2
C11A C 0.6030(9) 0.7614(19) 0.1219(10) 0.042(5) Uani 0.5 1 d D U P B 2
C12A C 0.6601(6) 0.7344(11) 0.1241(8) 0.043(4) Uani 0.5 1 d D U P B 2
C13A C 0.6890(6) 0.7676(11) 0.0743(7) 0.039(4) Uani 0.5 1 d D U P B 2
C14A C 0.7424(6) 0.7908(13) 0.0864(9) 0.036(4) Uani 0.5 1 d D U P B 2
C15A C 0.7701(6) 0.7832(10) 0.1556(7) 0.036(3) Uani 0.5 1 d D U P B 2
C16A C 0.8136(6) 0.8491(11) 0.1755(10) 0.039(5) Uani 0.5 1 d D U P B 2
C17A C 0.8275(5) 0.8757(8) 0.2424(7) 0.023(3) Uani 0.5 1 d D U P B 2
C18A C 0.7924(9) 0.8365(12) 0.2990(9) 0.056(5) Uani 0.5 1 d D U P B 2
C19A C 0.7849(5) 0.8959(9) 0.3478(7) 0.058(5) Uani 0.5 1 d D U P B 2
C20A C 0.7325(5) 0.8956(8) 0.3729(7) 0.052(5) Uani 0.5 1 d D U P B 2
C21A C 0.7207(5) 1.000000 0.3951(6) 0.078(4) Uani 1 2 d DS TU P B 2
C22A C 0.7666(5) 1.0512(7) 0.3825(7) 0.064(5) Uani 0.5 1 d D U P B 2
C23A C 0.8074(5) 1.000000 0.3529(7) 0.077(5) Uani 1 2 d DS TU P B 2
C24A C 0.8329(5) 1.000000 0.3143(7) 0.068(4) Uani 1 2 d DS TU P B 2
C25A C 0.8276(7) 1.0996(10) 0.2898(8) 0.072(5) Uani 0.5 1 d D U P B 2
C26A C 0.7867(9) 1.1608(12) 0.3097(11) 0.065(6) Uani 0.5 1 d D U P B 2
C27A C 0.7571(6) 1.1249(9) 0.3605(8) 0.046(5) Uani 0.5 1 d D U P B 2
C28A C 0.7046(6) 1.1679(11) 0.3555(10) 0.050(5) Uani 0.5 1 d D U P B 2
C29A C 0.7018(8) 1.2326(16) 0.3010(10) 0.034(5) Uani 0.5 1 d D U P B 2
C30A C 0.7523(10) 1.2270(18) 0.2719(11) 0.042(6) Uani 0.5 1 d D U P B 2
C31A C 0.7602(10) 1.2323(13) 0.2100(12) 0.041(4) Uani 0.5 1 d . U P B 2
C32A C 0.7095(11) 1.2623(13) 0.1726(11) 0.045(4) Uani 0.5 1 d . U P B 2
C33A C 0.6652(7) 1.2748(12) 0.1992(9) 0.043(4) Uani 0.5 1 d D U P B 2
C34A C 0.6641(8) 1.2502(14) 0.2703(9) 0.043(4) Uani 0.5 1 d D U P B 2
C35A C 0.6122(7) 1.2054(12) 0.2765(8) 0.039(4) Uani 0.5 1 d D U P B 2
C36A C 0.5788(8) 1.2138(15) 0.2113(9) 0.050(5) Uani 0.5 1 d D U P B 2
C37A C 0.6120(8) 1.2529(12) 0.1635(8) 0.050(4) Uani 0.5 1 d D U P B 2
C38A C 0.6110(12) 1.229(2) 0.1003(13) 0.050(5) Uani 0.5 1 d . U P B 2
C39A C 0.5694(12) 1.160(2) 0.0790(15) 0.050(6) Uani 0.5 1 d . U P B 2
C40A C 0.5348(9) 1.1157(13) 0.1278(10) 0.049(5) Uani 0.5 1 d D U P B 2
C41A C 0.5446(14) 1.1487(16) 0.1926(10) 0.049(6) Uani 0.5 1 d D U P B 2
C42A C 0.5315(10) 1.0799(11) 0.2343(8) 0.049(6) Uani 0.5 1 d D U P B 2
C43A C 0.5213(5) 1.000000 0.1969(6) 0.051(3) Uani 1 2 d DS TU P B 2
C44A C 0.5184(6) 1.0250(9) 0.1306(8) 0.048(5) Uani 0.5 1 d D U P B 2
C45A C 0.5309(8) 0.9598(14) 0.0843(11) 0.050(4) Uani 0.5 1 d . U P B 2
C46A C 0.5438(9) 0.8689(16) 0.1026(12) 0.040(5) Uani 0.5 1 d . U P B 2
C47A C 0.5464(13) 0.842(2) 0.1703(15) 0.046(5) Uani 0.5 1 d . U P B 2
C48A C 0.5405(11) 0.9154(17) 0.2219(12) 0.050(5) Uani 0.5 1 d D U P B 2
C49A C 0.5585(6) 0.9094(9) 0.2771(7) 0.063(5) Uani 0.5 1 d D U P B 2
C50A C 0.6325(6) 0.9600(9) 0.3639(7) 0.072(5) Uani 0.5 1 d D U P B 2
C51A C 0.5734(8) 1.0615(14) 0.2998(10) 0.051(5) Uani 0.5 1 d D U P B 2
C52A C 0.6132(8) 1.1329(15) 0.3173(11) 0.042(4) Uani 0.5 1 d . U P B 2
C53A C 0.6614(6) 1.1021(11) 0.3587(9) 0.046(4) Uani 0.5 1 d D U P B 2
C54A C 0.6714(5) 1.000000 0.3788(7) 0.052(3) Uani 1 2 d DS TU P B 2
C55A C 0.8490(4) 1.000000 0.2039(8) 0.086(5) Uani 1 2 d DS TU P B 2
C56A C 0.8409(4) 1.000000 0.1451(6) 0.051(3) Uani 1 2 d DS TU P B 2
C57A C 0.8127(7) 1.0605(8) 0.0960(8) 0.056(5) Uani 0.5 1 d D U P B 2
C58A C 0.7911(9) 1.1530(12) 0.1139(10) 0.049(4) Uani 0.5 1 d . U P B 2
C59A C 0.7463(8) 1.1792(16) 0.0762(12) 0.058(5) Uani 0.5 1 d D U P B 2
C60A C 0.7162(7) 1.1341(16) 0.0165(12) 0.070(6) Uani 0.5 1 d D U P B 2
C61A C 0.7296(8) 1.0468(11) 0.0074(9) 0.062(5) Uani 0.5 1 d D U P B 2
C62A C 0.7853(6) 1.000000 0.0455(6) 0.067(4) Uani 1 2 d DS TU P B 2
C63A C 0.7914(7) 0.9124(9) 0.0638(7) 0.067(5) Uani 0.5 1 d D U P B 2
C64A C 0.7510(6) 0.8562(11) 0.0409(8) 0.052(4) Uani 0.5 1 d D U P B 2
C65A C 0.7030(5) 0.8827(11) 0.0098(8) 0.056(5) Uani 0.5 1 d D U P B 2
C66A C 0.6905(6) 1.000000 -0.0157(6) 0.076(4) Uani 1 2 d DS TU P B 2
C67A C 0.6392(5) 1.000000 -0.0121(5) 0.064(4) Uani 1 2 d DS TU P B 2
C68A C 0.5969(6) 0.9448(8) 0.0033(7) 0.053(5) Uani 0.5 1 d D U P B 2
C69A C 0.6099(7) 0.8584(12) 0.0224(7) 0.041(4) Uani 0.5 1 d D U P B 2
C70A C 0.6660(6) 0.8249(10) 0.0253(8) 0.042(5) Uani 0.5 1 d D U P B 2
C71A C 0.6539(8) 1.2258(13) 0.0679(9) 0.057(5) Uani 0.5 1 d D U P B 2
C72A C 0.7073(9) 1.2394(13) 0.1047(10) 0.060(5) Uani 0.5 1 d D U P B 2
C73A C 0.8026(10) 1.1764(17) 0.1868(12) 0.046(5) Uani 0.5 1 d . U P B 2
C74A C 0.5821(6) 1.000000 0.3179(6) 0.078(5) Uani 1 2 d DS TU P B 2
C75A C 0.8376(7) 1.0983(11) 0.2214(8) 0.077(6) Uani 0.5 1 d D U P B 2
C76A C 0.8452(5) 0.9487(8) 0.2580(6) 0.058(5) Uani 0.5 1 d D U P B 2
C77A C 0.8209(5) 0.9083(9) 0.1290(7) 0.055(4) Uani 0.5 1 d D U P B 2
C78A C 0.6587(8) 1.1569(14) 0.0147(11) 0.060(6) Uani 0.5 1 d D U P B 2
C79A C 0.6232(7) 1.0941(10) -0.0052(11) 0.069(5) Uani 0.5 1 d D U P B 2
C80A C 0.5760(7) 1.0932(10) 0.0269(10) 0.059(5) Uani 0.5 1 d D U P B 2
C81A C 0.5607(5) 1.000000 0.0346(7) 0.058(4) Uani 1 2 d DS TU P B 2
C82A C 0.5849(11) 0.819(2) 0.0696(16) 0.050(6) Uani 0.5 1 d . U P B 2
C1S C 0.6856(6) 0.500000 0.1850(7) 0.046(3) Uani 1 2 d S T P C 1
C2S C 0.7123(7) 0.500000 0.2500(7) 0.052(4) Uani 1 2 d S T P C 1
H2S H 0.749238 0.500000 0.257201 0.063 Uiso 1 2 calc R U P C 1
C3S C 0.6841(6) 0.500000 0.3007(8) 0.046(3) Uani 1 2 d S T P C 1
H3S H 0.702156 0.500000 0.342922 0.055 Uiso 1 2 calc R U P C 1
C4S C 0.6297(6) 0.500000 0.2931(7) 0.044(3) Uani 1 2 d S T P C 1
H4S H 0.611299 0.500000 0.329596 0.053 Uiso 1 2 calc R U P C 1
C5S C 0.6028(6) 0.500000 0.2314(7) 0.044(3) Uani 1 2 d S T P C 1
H5S H 0.565782 0.500000 0.225598 0.053 Uiso 1 2 calc R U P C 1
C6S C 0.6308(5) 0.500000 0.1763(8) 0.042(3) Uani 1 2 d S T P C 1
H6S H 0.612361 0.500000 0.134202 0.050 Uiso 1 2 calc R U P C 1
C7S C 0.7137(7) 0.500000 0.1290(7) 0.047(3) Uani 1 2 d S T P C 1
H7SA H 0.751287 0.500000 0.143080 0.071 Uiso 1 2 calc R U P C 1
H7SB H 0.704395 0.446930 0.103150 0.071 Uiso 0.5 1 calc R U P C 1
H7SC H 0.704395 0.553070 0.103150 0.071 Uiso 0.5 1 calc R U P C 1
Dy1 Dy 0.65926(7) 1.10463(7) 0.24057(7) 0.0264(5) Uani 0.348(2) 1 d . . P D 1
S1 S 0.7109(2) 0.9732(3) 0.2101(3) 0.0513(14) Uani 0.5 1 d . . P D 1
Dy2 Dy 0.66073(5) 0.94360(7) 0.09856(5) 0.0288(5) Uani 0.3425(17) 1 d . . P D 1
Dy3 Dy 0.7637(2) 1.000000 0.1801(3) 0.037(2) Uani 0.113(3) 2 d S T P E 3
Dy4 Dy 0.6041(3) 1.000000 0.1784(3) 0.050(3) Uani 0.106(3) 2 d S T P F 4
Dy5 Dy 0.6304(4) 0.9152(5) 0.2093(5) 0.056(3) Uani 0.088(2) 1 d . . P G 5
Dy6 Dy 0.7400(4) 1.000000 0.1298(5) 0.263(10) Uani 0.225(4) 2 d S T P H 6
C11S C 0.9814(5) 1.0005(13) 0.1129(5) 0.067(7) Uani 0.5 1 d G . P I -1
C12S C 0.9785(6) 0.9069(12) 0.1069(6) 0.078(9) Uani 0.5 1 d G . P I -1
H12S H 0.997754 0.870229 0.138102 0.093 Uiso 0.5 1 calc R U P I -1
C13S C 0.9467(7) 0.8680(8) 0.0543(8) 0.056(9) Uani 0.5 1 d G . P I -1
H13S H 0.944733 0.805291 0.050249 0.067 Uiso 0.5 1 calc R U P I -1
C14S C 0.9179(6) 0.9227(9) 0.0076(6) 0.049(5) Uani 0.5 1 d G . P I -1
H14S H 0.896626 0.896673 -0.027590 0.058 Uiso 0.5 1 calc R U P I -1
C15S C 0.9208(5) 1.0164(8) 0.0136(5) 0.031(6) Uani 0.5 1 d G . P I -1
H15S H 0.901542 1.052994 -0.017577 0.038 Uiso 0.5 1 calc R U P I -1
C16S C 0.9526(5) 1.0553(8) 0.0663(6) 0.041(4) Uani 0.5 1 d G . P I -1
C17S C 0.9554(13) 1.1582(16) 0.0731(15) 0.059(8) Uani 0.5 1 d . . P I -1
H17C H 0.978930 1.173891 0.111728 0.088 Uiso 0.5 1 calc R U P I -1
H17D H 0.968590 1.183706 0.035248 0.088 Uiso 0.5 1 calc R U P I -1
H17E H 0.920573 1.181712 0.076538 0.088 Uiso 0.5 1 calc R U P I -1

loop_
_atom_site_aniso_label
_atom_site_aniso_U_11
_atom_site_aniso_U_22
_atom_site_aniso_U_33
_atom_site_aniso_U_23
_atom_site_aniso_U_13
_atom_site_aniso_U_12
Ni1P 0.0160(8) 0.0105(6) 0.0221(7) 0.000 0.0047(5) 0.000
N1P 0.024(5) 0.013(4) 0.020(4) 0.000 0.008(4) 0.000
N2P 0.020(3) 0.016(3) 0.025(3) 0.003(2) 0.000(3) 0.000(2)
N3P 0.029(5) 0.015(4) 0.026(4) 0.000 0.012(4) 0.000
C1P 0.025(4) 0.031(4) 0.019(3) 0.006(3) 0.008(3) 0.006(3)
C2P 0.017(4) 0.022(4) 0.022(3) 0.000(3) 0.004(3) 0.003(3)
C3P 0.019(4) 0.022(4) 0.033(4) 0.011(3) 0.005(3) 0.006(3)
C4P 0.021(4) 0.010(3) 0.035(4) 0.004(3) 0.007(3) 0.001(3)
C5P 0.026(5) 0.017(4) 0.050(5) 0.000(3) 0.009(4) 0.002(3)
C6P 0.021(4) 0.015(3) 0.054(5) -0.006(3) 0.007(4) -0.001(3)
C7P 0.017(4) 0.016(3) 0.036(4) -0.004(3) 0.004(3) 0.001(3)
C8P 0.020(4) 0.022(4) 0.031(4) -0.003(3) 0.007(3) -0.008(3)
C9P 0.014(4) 0.024(4) 0.021(3) -0.002(3) 0.000(3) 0.000(3)
C10P 0.018(4) 0.033(4) 0.026(4) -0.002(3) 0.007(3) -0.002(3)
C11P 0.030(5) 0.034(4) 0.025(4) 0.000(3) -0.001(3) -0.009(3)
C12P 0.048(6) 0.050(5) 0.032(4) -0.009(4) 0.004(4) -0.024(4)
C13P 0.030(5) 0.019(4) 0.067(6) -0.010(4) -0.002(4) -0.008(3)
C14P 0.040(6) 0.046(6) 0.081(7) -0.044(5) 0.010(5) -0.001(4)
C15P 0.032(5) 0.015(4) 0.083(7) 0.007(4) -0.005(5) 0.004(3)
C16P 0.039(6) 0.029(5) 0.091(8) -0.014(5) -0.010(6) 0.022(4)
C17P 0.030(5) 0.027(4) 0.025(4) 0.005(3) 0.003(3) 0.004(3)
C18P 0.024(5) 0.043(5) 0.038(4) 0.008(4) 0.006(4) 0.014(4)
C1A 0.041(11) 0.028(10) 0.069(12) 0.003(10) -0.002(11) 0.026(10)
C2A 0.043(10) 0.012(8) 0.064(10) 0.005(7) 0.013(9) 0.011(7)
C3A 0.044(10) 0.010(7) 0.063(10) -0.005(7) 0.026(9) -0.005(7)
C4A 0.056(10) 0.043(10) 0.064(11) 0.002(9) 0.007(10) -0.015(8)
C5A 0.045(11) 0.043(10) 0.068(12) 0.016(10) 0.001(10) 0.013(9)
C6A 0.064(11) 0.050(10) 0.036(10) 0.023(9) 0.007(9) 0.022(9)
C7A 0.060(11) 0.066(10) 0.042(9) 0.027(9) 0.022(9) -0.001(9)
C8A 0.039(10) 0.071(11) 0.045(9) -0.008(9) 0.018(8) -0.029(8)
C9A 0.038(9) 0.054(9) 0.053(9) -0.007(8) 0.024(8) -0.017(8)
C10A 0.031(9) 0.038(8) 0.059(10) -0.016(8) 0.013(9) -0.020(7)
C11A 0.029(9) 0.041(9) 0.057(11) -0.023(9) 0.015(9) -0.009(7)
C12A 0.041(9) 0.018(7) 0.070(9) -0.022(7) 0.011(8) -0.009(6)
C13A 0.049(10) 0.021(7) 0.046(9) -0.018(7) 0.001(8) 0.003(7)
C14A 0.048(9) 0.029(9) 0.035(8) -0.011(7) 0.026(7) 0.011(7)
C15A 0.039(7) 0.021(6) 0.049(7) -0.012(5) 0.011(6) 0.015(5)
C16A 0.032(9) 0.035(9) 0.052(10) -0.007(8) 0.014(8) 0.013(7)
C17A 0.020(6) 0.010(5) 0.036(6) 0.003(5) -0.013(5) 0.008(5)
C18A 0.038(10) 0.030(9) 0.095(11) 0.001(9) -0.013(10) 0.020(8)
C19A 0.043(10) 0.063(10) 0.063(10) 0.004(9) -0.015(9) 0.002(9)
C20A 0.066(11) 0.062(10) 0.028(8) 0.004(8) 0.000(8) -0.007(9)
C21A 0.074(10) 0.123(11) 0.036(7) 0.000 0.003(7) 0.000
C22A 0.044(10) 0.111(11) 0.032(8) 0.000(8) -0.016(8) 0.004(9)
C23A 0.048(9) 0.118(11) 0.058(9) 0.000 -0.027(7) 0.000
C24A 0.037(8) 0.106(10) 0.061(8) 0.000 0.002(7) 0.000
C25A 0.039(10) 0.092(11) 0.086(11) -0.013(10) 0.017(9) -0.021(9)
C26A 0.048(11) 0.043(11) 0.102(12) -0.021(10) 0.003(10) -0.019(10)
C27A 0.060(11) 0.025(7) 0.047(9) -0.011(7) -0.022(9) -0.007(8)
C28A 0.067(11) 0.041(10) 0.041(10) -0.024(8) 0.009(9) -0.020(9)
C29A 0.039(8) 0.031(8) 0.035(7) -0.020(6) 0.017(6) 0.005(6)
C30A 0.049(11) 0.028(10) 0.050(10) -0.018(9) 0.013(10) -0.015(10)
C31A 0.059(11) 0.014(8) 0.053(9) -0.010(7) 0.018(8) -0.014(7)
C32A 0.073(10) 0.012(7) 0.054(8) -0.004(6) 0.021(8) -0.016(8)
C33A 0.069(10) 0.009(6) 0.054(9) -0.007(6) 0.013(8) -0.003(7)
C34A 0.055(10) 0.025(8) 0.051(9) -0.016(7) 0.018(8) -0.003(7)
C35A 0.040(7) 0.029(6) 0.048(7) -0.018(6) 0.012(6) 0.021(6)
C36A 0.057(10) 0.037(9) 0.059(10) -0.005(9) 0.012(10) 0.017(8)
C37A 0.068(10) 0.028(8) 0.055(9) 0.012(7) 0.012(9) 0.030(8)
C38A 0.059(11) 0.041(9) 0.050(10) 0.019(9) 0.006(9) 0.033(9)
C39A 0.037(11) 0.060(11) 0.050(10) 0.014(9) -0.007(10) 0.026(9)
C40A 0.023(9) 0.059(10) 0.063(11) 0.000(10) 0.002(9) 0.011(8)
C41A 0.036(10) 0.040(10) 0.071(12) -0.023(10) 0.012(11) 0.010(8)
C42A 0.017(9) 0.053(9) 0.080(11) -0.041(9) 0.018(9) -0.007(7)
C43A 0.018(6) 0.064(8) 0.071(8) 0.000 0.011(6) 0.000
C44A 0.008(7) 0.066(11) 0.066(9) -0.012(7) -0.008(7) 0.012(6)
C45A 0.017(8) 0.071(9) 0.054(9) -0.017(7) -0.024(8) 0.011(7)
C46A 0.016(8) 0.050(8) 0.050(9) -0.021(8) -0.005(8) -0.017(7)
C47A 0.026(9) 0.046(10) 0.068(11) -0.009(9) 0.016(10) -0.018(8)
C48A 0.022(10) 0.075(11) 0.056(9) -0.003(9) 0.024(8) -0.014(8)
C49A 0.036(10) 0.110(12) 0.047(9) -0.015(9) 0.019(8) -0.034(9)
C50A 0.083(11) 0.097(11) 0.043(9) 0.019(8) 0.029(9) 0.012(10)
C51A 0.021(8) 0.079(11) 0.057(9) -0.036(9) 0.027(8) -0.009(8)
C52A 0.036(8) 0.050(8) 0.047(8) -0.013(7) 0.030(7) 0.008(7)
C53A 0.047(9) 0.049(9) 0.046(8) -0.030(7) 0.022(7) 0.009(8)
C54A 0.035(7) 0.088(9) 0.032(6) 0.000 0.007(6) 0.000
C55A 0.027(7) 0.139(11) 0.090(10) 0.000 0.004(8) 0.000
C56A 0.027(6) 0.075(8) 0.056(7) 0.000 0.021(6) 0.000
C57A 0.043(9) 0.070(9) 0.064(9) 0.004(8) 0.044(8) 0.015(7)
C58A 0.061(9) 0.032(8) 0.061(9) 0.002(7) 0.037(8) -0.016(7)
C59A 0.081(11) 0.045(11) 0.053(10) 0.029(9) 0.033(9) -0.013(9)
C60A 0.091(12) 0.066(11) 0.055(10) 0.030(9) 0.024(10) 0.000(11)
C61A 0.089(11) 0.078(10) 0.026(7) 0.005(7) 0.039(8) -0.008(9)
C62A 0.057(8) 0.110(10) 0.043(7) 0.000 0.041(6) 0.000
C63A 0.056(9) 0.092(10) 0.065(9) -0.024(8) 0.053(8) -0.010(8)
C64A 0.056(9) 0.062(10) 0.047(9) -0.013(8) 0.046(8) -0.003(8)
C65A 0.064(10) 0.065(10) 0.044(9) -0.030(8) 0.025(9) -0.002(9)
C66A 0.071(10) 0.114(11) 0.047(8) 0.000 0.017(8) 0.000
C67A 0.069(9) 0.081(9) 0.042(7) 0.000 -0.002(7) 0.000
C68A 0.047(10) 0.069(10) 0.036(9) -0.001(8) -0.023(8) 0.011(8)
C69A 0.033(9) 0.054(9) 0.029(7) -0.019(7) -0.024(7) 0.012(7)
C70A 0.046(10) 0.035(8) 0.047(10) -0.024(8) 0.010(8) 0.015(7)
C71A 0.077(11) 0.048(9) 0.044(9) 0.028(8) 0.007(9) 0.006(9)
C72A 0.095(12) 0.030(8) 0.058(10) 0.009(8) 0.016(9) -0.029(9)
C73A 0.045(10) 0.050(10) 0.047(9) -0.013(8) 0.025(8) -0.016(8)
C74A 0.043(8) 0.150(13) 0.047(8) 0.000 0.029(7) 0.000
C75A 0.048(11) 0.120(13) 0.061(11) -0.005(11) 0.000(10) -0.029(10)
C76A 0.025(9) 0.093(11) 0.057(9) 0.004(8) 0.011(8) 0.000(8)
C77A 0.036(9) 0.071(10) 0.067(10) -0.009(9) 0.038(8) 0.009(8)
C78A 0.078(12) 0.063(11) 0.037(9) 0.029(9) 0.000(10) 0.011(10)
C79A 0.075(12) 0.076(11) 0.052(10) 0.012(9) -0.003(10) 0.020(10)
C80A 0.055(11) 0.075(10) 0.040(9) 0.009(8) -0.017(8) 0.024(9)
C81A 0.043(8) 0.074(8) 0.049(7) 0.000 -0.021(6) 0.000
C82A 0.036(11) 0.057(10) 0.055(10) -0.028(9) -0.004(9) 0.004(9)
C1S 0.059(10) 0.025(6) 0.059(9) 0.000 0.025(7) 0.000
C2S 0.062(11) 0.037(7) 0.053(9) 0.000 -0.015(8) 0.000
C3S 0.040(9) 0.042(8) 0.055(8) 0.000 0.010(7) 0.000
C4S 0.046(9) 0.045(8) 0.042(7) 0.000 0.005(6) 0.000
C5S 0.036(8) 0.030(6) 0.065(9) 0.000 0.001(7) 0.000
C6S 0.026(7) 0.029(6) 0.067(9) 0.000 -0.011(6) 0.000
C7S 0.066(10) 0.035(7) 0.041(7) 0.000 0.010(7) 0.000
Dy1 0.0296(10) 0.0228(6) 0.0279(7) -0.0034(4) 0.0075(6) 0.0049(5)
S1 0.057(3) 0.042(3) 0.053(3) -0.0013(18) 0.000(2) 0.0019(19)
Dy2 0.0311(8) 0.0303(7) 0.0249(7) -0.0067(4) 0.0039(5) -0.0016(4)
Dy3 0.025(3) 0.052(4) 0.034(3) 0.000 -0.001(2) 0.000
Dy4 0.037(4) 0.059(5) 0.054(4) 0.000 0.004(3) 0.000
Dy5 0.049(5) 0.040(3) 0.083(6) -0.011(4) 0.028(5) -0.021(3)
Dy6 0.101(7) 0.59(3) 0.106(7) 0.000 0.037(6) 0.000
C11S 0.062(14) 0.102(17) 0.038(9) -0.02(3) 0.014(10) -0.05(3)
C12S 0.11(2) 0.09(2) 0.039(13) 0.008(13) 0.022(14) 0.052(18)
C13S 0.066(19) 0.042(18) 0.068(18) 0.028(12) 0.041(15) 0.021(13)
C14S 0.037(13) 0.066(14) 0.039(11) -0.019(10) -0.015(9) 0.006(10)
C15S 0.045(10) 0.014(19) 0.035(7) -0.004(6) 0.005(7) 0.005(6)
C16S 0.023(11) 0.063(14) 0.039(10) -0.004(9) 0.015(9) -0.002(8)
C17S 0.064(18) 0.027(13) 0.08(2) -0.002(14) 0.008(15) -0.016(12)

_geom_special_details            
;
 All esds (except the esd in the dihedral angle between two l.s. planes)
 are estimated using the full covariance matrix.  The cell esds are taken
 into account individually in the estimation of esds in distances, angles
 and torsion angles; correlations between esds in cell parameters are only
 used when they are defined by crystal symmetry.  An approximate (isotropic)
 treatment of cell esds is used for estimating esds involving l.s. planes.
;

loop_
_geom_bond_atom_site_label_1
_geom_bond_atom_site_label_2
_geom_bond_distance
_geom_bond_site_symmetry_2
_geom_bond_publ_flag
Ni1P N2P 1.960(6) 6_575 ?
Ni1P N2P 1.960(6) . ?
Ni1P N3P 1.960(9) . ?
Ni1P N1P 1.966(9) . ?
N1P C2P 1.378(9) . ?
N1P C2P 1.378(9) 6_575 ?
N2P C4P 1.369(9) . ?
N2P C7P 1.393(9) . ?
N3P C9P 1.382(9) . ?
N3P C9P 1.382(9) 6_575 ?
C1P C1P 1.362(15) 6_575 ?
C1P C2P 1.441(11) . ?
C1P C17P 1.507(10) . ?
C2P C3P 1.368(10) . ?
C3P C4P 1.380(11) . ?
C3P H3P 0.9300 . ?
C4P C5P 1.441(10) . ?
C5P C6P 1.335(12) . ?
C5P C15P 1.522(11) . ?
C6P C7P 1.456(10) . ?
C6P C13P 1.510(11) . ?
C7P C8P 1.329(11) . ?
C8P C9P 1.360(10) . ?
C8P H8P 0.9300 . ?
C9P C10P 1.462(11) . ?
C10P C10P 1.341(15) 6_575 ?
C10P C11P 1.515(11) . ?
C11P C12P 1.553(12) . ?
C11P H11A 0.9700 . ?
C11P H11B 0.9700 . ?
C12P H12A 0.9600 . ?
C12P H12B 0.9600 . ?
C12P H12C 0.9600 . ?
C13P C14P 1.515(14) . ?
C13P H13A 0.9700 . ?
C13P H13B 0.9700 . ?
C14P H14A 0.9600 . ?
C14P H14B 0.9600 . ?
C14P H14C 0.9600 . ?
C15P C16P 1.540(14) . ?
C15P H15A 0.9700 . ?
C15P H15B 0.9700 . ?
C16P H16A 0.9600 . ?
C16P H16B 0.9600 . ?
C16P H16C 0.9600 . ?
C17P C18P 1.517(11) . ?
C17P H17A 0.9700 . ?
C17P H17B 0.9700 . ?
C18P H18A 0.9600 . ?
C18P H18B 0.9600 . ?
C18P H18C 0.9600 . ?
C1A C30A 0.11(5) 6_575 ?
C1A C5A 1.27(3) . ?
C1A C18A 1.39(3) . ?
C1A C26A 1.41(3) 6_575 ?
C1A C31A 1.41(3) 6_575 ?
C1A C29A 1.46(3) 6_575 ?
C1A C2A 1.59(3) . ?
C2A C31A 0.61(3) 6_575 ?
C2A C32A 0.95(3) 6_575 ?
C2A C3A 1.38(3) . ?
C2A C15A 1.41(2) . ?
C2A C30A 1.49(3) 6_575 ?
C3A C33A 0.67(2) 6_575 ?
C3A C32A 0.71(2) 6_575 ?
C3A C12A 1.43(3) . ?
C3A C4A 1.44(3) . ?
C4A C34A 0.55(2) 6_575 ?
C4A C33A 1.01(2) 6_575 ?
C4A C29A 1.45(3) 6_575 ?
C4A C9A 1.50(3) . ?
C4A C5A 1.50(3) . ?
C5A C29A 0.20(3) 6_575 ?
C5A C34A 1.22(3) 6_575 ?
C5A C30A 1.28(3) 6_575 ?
C5A C28A 1.54(3) 6_575 ?
C5A C6A 1.55(3) . ?
C6A C28A 0.25(3) 6_575 ?
C6A C53A 1.29(2) 6_575 ?
C6A C20A 1.34(2) . ?
C6A C7A 1.43(2) . ?
C6A C29A 1.45(3) 6_575 ?
C6A C27A 1.67(2) 6_575 ?
C7A C53A 0.790(19) 6_575 ?
C7A C52A 0.94(3) 6_575 ?
C7A C50A 1.545(15) . ?
C7A C8A 1.580(15) . ?
C7A C28A 1.66(2) 6_575 ?
C8A C35A 0.81(2) 6_575 ?
C8A C52A 0.84(2) 6_575 ?
C8A C9A 1.54(2) . ?
C8A C49A 1.564(16) . ?
C9A C35A 0.82(2) 6_575 ?
C9A C36A 1.06(2) 6_575 ?
C9A C34A 1.43(3) 6_575 ?
C9A C10A 1.45(3) . ?
C10A C36A 0.65(2) 6_575 ?
C10A C37A 1.01(2) 6_575 ?
C10A C47A 1.33(4) . ?
C10A C11A 1.43(3) . ?
C10A C41A 1.49(3) 6_575 ?
C11A C38A 0.53(3) 6_575 ?
C11A C37A 0.88(2) 6_575 ?
C11A C82A 1.40(4) . ?
C11A C12A 1.50(3) . ?
C11A C39A 1.64(4) 6_575 ?
C12A C71A 1.29(3) 6_575 ?
C12A C72A 1.36(3) 6_575 ?
C12A C38A 1.39(4) 6_575 ?
C12A C13A 1.42(2) . ?
C12A C32A 1.50(3) 6_575 ?
C12A C33A 1.54(2) 6_575 ?
C12A C37A 1.55(2) 6_575 ?
C13A C72A 0.74(2) 6_575 ?
C13A C71A 0.89(2) 6_575 ?
C13A C14A 1.387(16) . ?
C13A C70A 1.387(16) . ?
C13A C59A 1.65(2) 6_575 ?
C14A C59A 0.51(2) 6_575 ?
C14A C72A 1.10(2) 6_575 ?
C14A C64A 1.380(15) . ?
C14A C15A 1.51(2) . ?
C14A C58A 1.54(3) 6_575 ?
C15A C73A 1.15(3) 6_575 ?
C15A C31A 1.20(3) 6_575 ?
C15A C58A 1.42(3) 6_575 ?
C15A C16A 1.49(2) . ?
C16A C73A 0.54(3) 6_575 ?
C16A C75A 1.31(2) 6_575 ?
C16A C58A 1.32(3) 6_575 ?
C16A C77A 1.32(2) . ?
C16A C17A 1.43(2) . ?
C17A C75A 0.652(18) 6_575 ?
C17A C25A 1.041(18) 6_575 ?
C17A C76A 1.196(18) . ?
C17A C73A 1.45(3) 6_575 ?
C17A C18A 1.66(2) . ?
C18A C26A 0.28(3) 6_575 ?
C18A C25A 1.33(2) 6_575 ?
C18A C19A 1.36(2) . ?
C18A C30A 1.44(3) 6_575 ?
C19A C27A 0.838(17) 6_575 ?
C19A C26A 1.15(2) 6_575 ?
C19A C22A 1.190(16) 6_575 ?
C19A C20A 1.483(15) . ?
C19A C23A 1.639(13) . ?
C20A C27A 0.766(17) 6_575 ?
C20A C22A 1.167(16) 6_575 ?
C20A C28A 1.20(2) 6_575 ?
C20A C21A 1.647(13) . ?
C21A C54A 1.250(16) . ?
C21A C22A 1.439(13) 6_575 ?
C21A C22A 1.439(13) . ?
C22A C27A 1.193(16) . ?
C22A C23A 1.471(14) . ?
C22A C22A 1.51(2) 6_575 ?
C23A C24A 1.084(17) . ?
C24A C76A 1.448(14) 6_575 ?
C24A C76A 1.448(14) . ?
C24A C25A 1.555(15) . ?
C24A C25A 1.555(15) 6_575 ?
C25A C76A 1.099(17) 6_575 ?
C25A C75A 1.459(17) . ?
C25A C26A 1.47(2) . ?
C26A C27A 1.458(18) . ?
C26A C30A 1.468(19) . ?
C27A C28A 1.468(16) . ?
C28A C29A 1.466(19) . ?
C28A C53A 1.47(2) . ?
C29A C34A 1.11(3) . ?
C29A C30A 1.480(19) . ?
C30A C31A 1.31(3) . ?
C31A C32A 1.48(4) . ?
C31A C73A 1.48(3) . ?
C32A C33A 1.32(3) . ?
C32A C72A 1.43(3) . ?
C33A C37A 1.487(17) . ?
C33A C34A 1.509(17) . ?
C34A C35A 1.492(17) . ?
C35A C52A 1.36(3) . ?
C35A C36A 1.500(17) . ?
C36A C41A 1.32(3) . ?
C36A C47A 1.38(4) 6_575 ?
C36A C37A 1.487(17) . ?
C37A C38A 1.34(3) . ?
C38A C82A 1.11(4) 6_575 ?
C38A C71A 1.34(3) . ?
C38A C39A 1.50(5) . ?
C39A C82A 0.56(3) 6_575 ?
C39A C46A 0.95(3) 6_575 ?
C39A C80A 1.48(3) . ?
C39A C40A 1.55(3) . ?
C39A C69A 1.67(4) 6_575 ?
C40A C46A 0.63(2) 6_575 ?
C40A C47A 1.08(4) 6_575 ?
C40A C44A 1.407(17) . ?
C40A C41A 1.411(18) . ?
C40A C45A 1.43(3) 6_575 ?
C41A C47A 0.48(3) 6_575 ?
C41A C48A 1.14(3) 6_575 ?
C41A C42A 1.397(18) . ?
C42A C48A 0.37(4) 6_575 ?
C42A C49A 1.06(2) 6_575 ?
C42A C43A 1.415(16) . ?
C42A C51A 1.63(3) . ?
C43A C44A 1.405(16) . ?
C43A C44A 1.405(16) 6_575 ?
C43A C48A 1.41(3) 6_575 ?
C43A C48A 1.41(3) . ?
C44A C44A 0.74(3) 6_575 ?
C44A C45A 1.06(2) 6_575 ?
C44A C45A 1.42(2) . ?
C45A C45A 1.19(4) 6_575 ?
C45A C46A 1.42(3) . ?
C45A C81A 1.47(3) . ?
C46A C47A 1.44(4) . ?
C46A C82A 1.50(3) . ?
C47A C48A 1.53(3) . ?
C48A C49A 1.17(3) . ?
C49A C51A 0.71(3) 6_575 ?
C49A C52A 1.65(3) 6_575 ?
C49A C74A 1.652(13) . ?
C50A C54A 1.158(17) . ?
C50A C50A 1.18(3) 6_575 ?
C50A C53A 1.19(2) 6_575 ?
C50A C74A 1.604(14) . ?
C51A C74A 1.00(2) . ?
C51A C52A 1.47(3) . ?
C52A C53A 1.47(3) . ?
C53A C54A 1.576(16) . ?
C55A C56A 1.201(19) . ?
C55A C76A 1.359(15) . ?
C55A C76A 1.359(15) 6_575 ?
C55A C75A 1.532(16) 6_575 ?
C55A C75A 1.532(16) . ?
C56A C57A 1.466(15) 6_575 ?
C56A C57A 1.466(15) . ?
C56A C77A 1.469(14) 6_575 ?
C56A C77A 1.470(14) . ?
C57A C77A 0.825(16) 6_575 ?
C57A C63A 0.895(16) 6_575 ?
C57A C62A 1.476(15) . ?
C57A C58A 1.54(2) . ?
C58A C77A 1.20(3) 6_575 ?
C58A C59A 1.35(3) . ?
C58A C63A 1.41(2) 6_575 ?
C58A C73A 1.53(3) . ?
C59A C64A 0.91(3) 6_575 ?
C59A C72A 1.502(19) . ?
C59A C60A 1.516(19) . ?
C60A C65A 0.42(2) 6_575 ?
C60A C64A 0.97(2) 6_575 ?
C60A C61A 1.35(3) . ?
C60A C70A 1.44(3) 6_575 ?
C60A C78A 1.491(19) . ?
C61A C65A 1.24(2) 6_575 ?
C61A C66A 1.25(2) . ?
C61A C61A 1.38(3) 6_575 ?
C61A C64A 1.65(2) 6_575 ?
C61A C62A 1.67(2) . ?
C62A C63A 1.352(14) 6_575 ?
C62A C63A 1.352(14) . ?
C63A C64A 1.36(2) . ?
C63A C77A 1.452(16) . ?
C64A C65A 1.359(15) . ?
C65A C78A 1.28(2) 6_575 ?
C65A C70A 1.335(16) . ?
C66A C67A 1.312(19) . ?
C67A C68A 1.415(15) . ?
C67A C68A 1.415(15) 6_575 ?
C67A C79A 1.460(15) . ?
C67A C79A 1.460(15) 6_575 ?
C68A C79A 0.914(16) 6_575 ?
C68A C80A 0.945(16) 6_575 ?
C68A C69A 1.36(2) . ?
C68A C81A 1.438(15) . ?
C68A C68A 1.63(2) 6_575 ?
C69A C79A 0.99(2) 6_575 ?
C69A C80A 1.13(2) 6_575 ?
C69A C78A 1.29(3) 6_575 ?
C69A C82A 1.35(4) . ?
C69A C70A 1.50(2) . ?
C70A C78A 0.38(3) 6_575 ?
C70A C71A 1.22(2) 6_575 ?
C70A C79A 1.68(2) 6_575 ?
C71A C72A 1.481(18) . ?
C71A C78A 1.509(18) . ?
C73A C75A 1.57(3) . ?
C75A C76A 1.024(18) 6_575 ?
C76A C76A 1.52(2) 6_575 ?
C78A C79A 1.32(3) . ?
C79A C80A 1.436(17) . ?
C80A C81A 1.445(15) . ?
C80A C82A 1.56(4) 6_575 ?
C1S C6S 1.38(2) . ?
C1S C2S 1.42(2) . ?
C1S C7S 1.428(19) . ?
C2S C3S 1.33(2) . ?
C2S H2S 0.9300 . ?
C3S C4S 1.37(2) . ?
C3S H3S 0.9300 . ?
C4S C5S 1.36(2) . ?
C4S H4S 0.9300 . ?
C5S C6S 1.41(2) . ?
C5S H5S 0.9300 . ?
C6S H6S 0.9300 . ?
C7S H7SA 0.9600 . ?
C7S H7SB 0.9600 . ?
C7S H7SC 0.9600 . ?
Dy1 S1 1.904(6) 6_575 ?
Dy1 S1 2.465(5) . ?
Dy1 Dy2 3.0087(17) 6_575 ?
Dy1 Dy1 3.091(2) 6_575 ?
Dy1 Dy2 3.7685(17) . ?
S1 S1 0.793(9) 6_575 ?
S1 Dy2 2.518(5) . ?
S1 Dy2 2.768(5) 6_575 ?
Dy2 Dy2 1.666(2) 6_575 ?
Dy5 Dy5 2.505(14) 6_575 ?
C11S C12S 1.3900 . ?
C11S C16S 1.3900 . ?
C12S C13S 1.3900 . ?
C12S H12S 0.9300 . ?
C13S C14S 1.3900 . ?
C13S H13S 0.9300 . ?
C14S C15S 1.3900 . ?
C14S H14S 0.9300 . ?
C15S C16S 1.3900 . ?
C15S H15S 0.9300 . ?
C16S C17S 1.53(3) . ?
C17S H17C 0.9600 . ?
C17S H17D 0.9600 . ?
C17S H17E 0.9600 . ?

loop_
_geom_angle_atom_site_label_1
_geom_angle_atom_site_label_2
_geom_angle_atom_site_label_3
_geom_angle
_geom_angle_site_symmetry_1
_geom_angle_site_symmetry_3
_geom_angle_publ_flag
N2P Ni1P N2P 178.2(4) 6_575 . ?
N2P Ni1P N3P 89.86(17) 6_575 . ?
N2P Ni1P N3P 89.86(17) . . ?
N2P Ni1P N1P 90.10(17) 6_575 . ?
N2P Ni1P N1P 90.10(17) . . ?
N3P Ni1P N1P 177.5(3) . . ?
C2P N1P C2P 105.2(8) . 6_575 ?
C2P N1P Ni1P 127.4(4) . . ?
C2P N1P Ni1P 127.4(4) 6_575 . ?
C4P N2P C7P 104.9(6) . . ?
C4P N2P Ni1P 127.9(5) . . ?
C7P N2P Ni1P 127.0(5) . . ?
C9P N3P C9P 106.3(9) . 6_575 ?
C9P N3P Ni1P 126.8(4) . . ?
C9P N3P Ni1P 126.8(4) 6_575 . ?
C1P C1P C2P 106.6(4) 6_575 . ?
C1P C1P C17P 128.5(4) 6_575 . ?
C2P C1P C17P 124.6(7) . . ?
C3P C2P N1P 125.2(7) . . ?
C3P C2P C1P 124.1(7) . . ?
N1P C2P C1P 110.8(6) . . ?
C2P C3P C4P 124.4(7) . . ?
C2P C3P H3P 117.8 . . ?
C4P C3P H3P 117.8 . . ?
N2P C4P C3P 124.9(6) . . ?
N2P C4P C5P 111.6(7) . . ?
C3P C4P C5P 123.6(7) . . ?
C6P C5P C4P 106.4(7) . . ?
C6P C5P C15P 129.3(7) . . ?
C4P C5P C15P 124.3(8) . . ?
C5P C6P C7P 107.9(7) . . ?
C5P C6P C13P 130.0(7) . . ?
C7P C6P C13P 121.8(8) . . ?
C8P C7P N2P 126.0(6) . . ?
C8P C7P C6P 124.9(7) . . ?
N2P C7P C6P 109.2(6) . . ?
C7P C8P C9P 124.2(7) . . ?
C7P C8P H8P 117.9 . . ?
C9P C8P H8P 117.9 . . ?
C8P C9P N3P 126.0(7) . . ?
C8P C9P C10P 124.5(7) . . ?
N3P C9P C10P 109.5(6) . . ?
C10P C10P C9P 107.3(4) 6_575 . ?
C10P C10P C11P 129.1(4) 6_575 . ?
C9P C10P C11P 123.5(7) . . ?
C10P C11P C12P 111.0(7) . . ?
C10P C11P H11A 109.4 . . ?
C12P C11P H11A 109.4 . . ?
C10P C11P H11B 109.4 . . ?
C12P C11P H11B 109.4 . . ?
H11A C11P H11B 108.0 . . ?
C11P C12P H12A 109.5 . . ?
C11P C12P H12B 109.5 . . ?
H12A C12P H12B 109.5 . . ?
C11P C12P H12C 109.5 . . ?
H12A C12P H12C 109.5 . . ?
H12B C12P H12C 109.5 . . ?
C6P C13P C14P 114.3(7) . . ?
C6P C13P H13A 108.7 . . ?
C14P C13P H13A 108.7 . . ?
C6P C13P H13B 108.7 . . ?
C14P C13P H13B 108.7 . . ?
H13A C13P H13B 107.6 . . ?
C13P C14P H14A 109.5 . . ?
C13P C14P H14B 109.5 . . ?
H14A C14P H14B 109.5 . . ?
C13P C14P H14C 109.5 . . ?
H14A C14P H14C 109.5 . . ?
H14B C14P H14C 109.5 . . ?
C5P C15P C16P 112.6(8) . . ?
C5P C15P H15A 109.1 . . ?
C16P C15P H15A 109.1 . . ?
C5P C15P H15B 109.1 . . ?
C16P C15P H15B 109.1 . . ?
H15A C15P H15B 107.8 . . ?
C15P C16P H16A 109.5 . . ?
C15P C16P H16B 109.5 . . ?
H16A C16P H16B 109.5 . . ?
C15P C16P H16C 109.5 . . ?
H16A C16P H16C 109.5 . . ?
H16B C16P H16C 109.5 . . ?
C1P C17P C18P 111.6(6) . . ?
C1P C17P H17A 109.3 . . ?
C18P C17P H17A 109.3 . . ?
C1P C17P H17B 109.3 . . ?
C18P C17P H17B 109.3 . . ?
H17A C17P H17B 108.0 . . ?
C17P C18P H18A 109.5 . . ?
C17P C18P H18B 109.5 . . ?
H18A C18P H18B 109.5 . . ?
C17P C18P H18C 109.5 . . ?
H18A C18P H18C 109.5 . . ?
H18B C18P H18C 109.5 . . ?
C30A C1A C5A 95(10) 6_575 . ?
C30A C1A C18A 116(10) 6_575 . ?
C5A C1A C18A 124.1(14) . . ?
C5A C1A C2A 102.3(16) . . ?
C18A C1A C2A 123.3(13) . . ?
C26A C1A C2A 133.6(19) 6_575 . ?
C29A C1A C2A 103(2) 6_575 . ?
C31A C2A C3A 160(4) 6_575 . ?
C31A C2A C15A 57(3) 6_575 . ?
C32A C2A C15A 94(2) 6_575 . ?
C3A C2A C15A 122.4(14) . . ?
C31A C2A C1A 62(3) 6_575 . ?
C32A C2A C1A 135(3) 6_575 . ?
C3A C2A C1A 111.3(16) . . ?
C15A C2A C1A 119.0(13) . . ?
C33A C3A C2A 139(3) 6_575 . ?
C33A C3A C12A 86(3) 6_575 . ?
C32A C3A C12A 82(3) 6_575 . ?
C2A C3A C12A 121.3(13) . . ?
C32A C3A C4A 138(3) 6_575 . ?
C2A C3A C4A 105.1(16) . . ?
C12A C3A C4A 124.1(13) . . ?
C34A C4A C3A 147(5) 6_575 . ?
C34A C4A C9A 72(3) 6_575 . ?
C33A C4A C9A 95.2(19) 6_575 . ?
C3A C4A C9A 119.1(13) . . ?
C29A C4A C9A 115.0(16) 6_575 . ?
C34A C4A C5A 50(3) 6_575 . ?
C33A C4A C5A 127(3) 6_575 . ?
C3A C4A C5A 106.3(18) . . ?
C9A C4A C5A 121.4(14) . . ?
C29A C5A C1A 175(10) 6_575 . ?
C34A C5A C1A 133.4(19) 6_575 . ?
C29A C5A C4A 71(10) 6_575 . ?
C1A C5A C4A 114.5(17) . . ?
C30A C5A C4A 110(2) 6_575 . ?
C29A C5A C6A 56(10) 6_575 . ?
C34A C5A C6A 100.7(15) 6_575 . ?
C1A C5A C6A 118.7(14) . . ?
C30A C5A C6A 122(2) 6_575 . ?
C4A C5A C6A 120.9(13) . . ?
C28A C6A C20A 52(6) 6_575 . ?
C53A C6A C20A 85.7(13) 6_575 . ?
C28A C6A C7A 155(8) 6_575 . ?
C20A C6A C7A 118.5(12) . . ?
C28A C6A C5A 84(6) 6_575 . ?
C53A C6A C5A 139.7(15) 6_575 . ?
C20A C6A C5A 117.6(12) . . ?
C7A C6A C5A 117.8(11) . . ?
C53A C7A C6A 63.7(17) 6_575 . ?
C52A C7A C6A 130.2(19) 6_575 . ?
C53A C7A C50A 49.0(16) 6_575 . ?
C52A C7A C50A 83.1(16) 6_575 . ?
C6A C7A C50A 112.7(10) . . ?
C53A C7A C8A 140(2) 6_575 . ?
C6A C7A C8A 123.3(10) . . ?
C50A C7A C8A 107.6(7) . . ?
C52A C8A C9A 129(2) 6_575 . ?
C35A C8A C49A 129.7(19) 6_575 . ?
C52A C8A C49A 80.4(18) 6_575 . ?
C9A C8A C49A 119.7(12) . . ?
C35A C8A C7A 98.2(17) 6_575 . ?
C9A C8A C7A 117.5(10) . . ?
C49A C8A C7A 108.2(7) . . ?
C35A C9A C10A 127(3) 6_575 . ?
C34A C9A C10A 134.4(14) 6_575 . ?
C35A C9A C4A 99.5(19) 6_575 . ?
C36A C9A C4A 138.5(18) 6_575 . ?
C10A C9A C4A 116.8(12) . . ?
C36A C9A C8A 90.5(17) 6_575 . ?
C34A C9A C8A 97.0(12) 6_575 . ?
C10A C9A C8A 114.0(16) . . ?
C4A C9A C8A 118.7(12) . . ?
C36A C10A C47A 80(3) 6_575 . ?
C37A C10A C47A 140(3) 6_575 . ?
C36A C10A C11A 157(4) 6_575 . ?
C47A C10A C11A 106(2) . . ?
C37A C10A C9A 86.2(18) 6_575 . ?
C47A C10A C9A 121(2) . . ?
C11A C10A C9A 123.2(14) . . ?
C38A C11A C82A 47(5) 6_575 . ?
C37A C11A C82A 155(3) 6_575 . ?
C38A C11A C10A 157(7) 6_575 . ?
C82A C11A C10A 117(2) . . ?
C38A C11A C12A 68(5) 6_575 . ?
C37A C11A C12A 77(2) 6_575 . ?
C82A C11A C12A 114(2) . . ?
C10A C11A C12A 120.2(15) . . ?
C38A C12A C13A 97.5(17) 6_575 . ?
C71A C12A C3A 152.3(15) 6_575 . ?
C72A C12A C3A 87.3(13) 6_575 . ?
C38A C12A C3A 135.5(16) 6_575 . ?
C13A C12A C3A 118.0(12) . . ?
C71A C12A C11A 80.9(16) 6_575 . ?
C72A C12A C11A 142.7(18) 6_575 . ?
C13A C12A C11A 118.0(16) . . ?
C3A C12A C11A 116.5(12) . . ?
C72A C13A C14A 52(2) 6_575 . ?
C71A C13A C14A 159(2) 6_575 . ?
C72A C13A C70A 150(3) 6_575 . ?
C71A C13A C70A 60.3(17) 6_575 . ?
C14A C13A C70A 106.9(8) . . ?
C72A C13A C12A 71(2) 6_575 . ?
C71A C13A C12A 63.1(17) 6_575 . ?
C14A C13A C12A 122.3(12) . . ?
C70A C13A C12A 121.9(14) . . ?
C72A C14A C64A 135.9(15) 6_575 . ?
C59A C14A C13A 112(3) 6_575 . ?
C64A C14A C13A 106.5(8) . . ?
C59A C14A C15A 111(4) 6_575 . ?
C72A C14A C15A 87.1(15) 6_575 . ?
C64A C14A C15A 126.5(15) . . ?
C13A C14A C15A 118.7(11) . . ?
C73A C15A C2A 103.7(16) 6_575 . ?
C31A C15A C16A 95.9(16) 6_575 . ?
C2A C15A C16A 121.1(12) . . ?
C58A C15A C16A 54.0(13) 6_575 . ?
C73A C15A C14A 134.9(18) 6_575 . ?
C31A C15A C14A 140.0(17) 6_575 . ?
C2A C15A C14A 116.7(11) . . ?
C58A C15A C14A 63.1(13) 6_575 . ?
C16A C15A C14A 116.8(13) . . ?
C73A C16A C77A 154(5) 6_575 . ?
C75A C16A C77A 92.0(12) 6_575 . ?
C58A C16A C77A 53.7(12) 6_575 . ?
C73A C16A C17A 82(4) 6_575 . ?
C58A C16A C17A 162.1(13) 6_575 . ?
C77A C16A C17A 118.1(12) . . ?
C75A C16A C15A 147.7(15) 6_575 . ?
C58A C16A C15A 60.4(13) 6_575 . ?
C77A C16A C15A 113.5(14) . . ?
C17A C16A C15A 121.9(12) . . ?
C75A C17A C76A 58.9(19) 6_575 . ?
C25A C17A C76A 58.4(12) 6_575 . ?
C75A C17A C16A 66(2) 6_575 . ?
C25A C17A C16A 165.3(15) 6_575 . ?
C76A C17A C16A 123.0(11) . . ?
C75A C17A C18A 163(2) 6_575 . ?
C25A C17A C18A 53.3(12) 6_575 . ?
C76A C17A C18A 110.1(10) . . ?
C16A C17A C18A 119.3(10) . . ?
C73A C17A C18A 98.5(12) 6_575 . ?
C25A C18A C19A 78.7(11) 6_575 . ?
C26A C18A C1A 87(6) 6_575 . ?
C25A C18A C1A 153.1(14) 6_575 . ?
C19A C18A C1A 121.2(13) . . ?
C26A C18A C17A 151(6) 6_575 . ?
C19A C18A C17A 115.3(11) . . ?
C1A C18A C17A 115.2(11) . . ?
C30A C18A C17A 111.8(16) 6_575 . ?
C27A C19A C18A 101.0(16) 6_575 . ?
C22A C19A C18A 164.4(15) 6_575 . ?
C26A C19A C20A 110.4(13) 6_575 . ?
C22A C19A C20A 50.3(7) 6_575 . ?
C18A C19A C20A 117.8(10) . . ?
C27A C19A C23A 128.5(15) 6_575 . ?
C26A C19A C23A 133.1(13) 6_575 . ?
C22A C19A C23A 60.2(8) 6_575 . ?
C18A C19A C23A 124.9(10) . . ?
C20A C19A C23A 107.4(7) . . ?
C27A C20A C6A 101.0(17) 6_575 . ?
C22A C20A C6A 169.6(15) 6_575 . ?
C22A C20A C19A 51.7(7) 6_575 . ?
C28A C20A C19A 114.7(12) 6_575 . ?
C6A C20A C19A 120.4(10) . . ?
C27A C20A C21A 130.3(16) 6_575 . ?
C22A C20A C21A 58.6(7) 6_575 . ?
C28A C20A C21A 133.8(12) 6_575 . ?
C6A C20A C21A 125.1(9) . . ?
C19A C20A C21A 107.2(6) . . ?
C54A C21A C22A 139.0(7) . . ?
C22A C21A C22A 63.4(8) 6_575 . ?
C54A C21A C20A 97.8(5) . . ?
C22A C21A C20A 105.2(6) . . ?
C20A C22A C21A 77.6(8) 6_575 . ?
C19A C22A C21A 146.9(12) 6_575 . ?
C27A C22A C21A 114.8(9) . . ?
C20A C22A C23A 145.1(13) 6_575 . ?
C19A C22A C23A 75.2(8) 6_575 . ?
C27A C22A C23A 115.6(9) . . ?
C21A C22A C23A 115.5(7) . . ?
C24A C23A C22A 144.6(7) . . ?
C24A C23A C19A 100.8(5) . . ?
C22A C23A C19A 104.6(6) . . ?
C23A C24A C76A 142.4(8) . . ?
C76A C24A C76A 63.1(8) 6_575 . ?
C23A C24A C25A 101.6(6) . . ?
C76A C24A C25A 104.8(7) . . ?
C18A C25A C75A 110.3(13) 6_575 . ?
C17A C25A C26A 97.2(16) 6_575 . ?
C76A C25A C26A 156(2) 6_575 . ?
C18A C25A C26A 9.9(12) 6_575 . ?
C75A C25A C26A 119.2(12) . . ?
C17A C25A C24A 128.6(13) 6_575 . ?
C76A C25A C24A 63.4(9) 6_575 . ?
C18A C25A C24A 131.2(13) 6_575 . ?
C75A C25A C24A 106.3(7) . . ?
C26A C25A C24A 121.8(10) . . ?
C18A C26A C27A 167(8) 6_575 . ?
C1A C26A C27A 105.5(16) 6_575 . ?
C18A C26A C30A 79(6) 6_575 . ?
C19A C26A C30A 140.6(14) 6_575 . ?
C27A C26A C30A 107.2(7) . . ?
C18A C26A C25A 55(5) 6_575 . ?
C19A C26A C25A 80.3(12) 6_575 . ?
C1A C26A C25A 134(2) 6_575 . ?
C27A C26A C25A 114.7(11) . . ?
C30A C26A C25A 131.0(14) . . ?
C20A C27A C22A 69.3(15) 6_575 . ?
C19A C27A C22A 69.2(14) 6_575 . ?
C20A C27A C26A 154(2) 6_575 . ?
C19A C27A C26A 52.0(15) 6_575 . ?
C22A C27A C26A 120.4(11) . . ?
C20A C27A C28A 54.8(15) 6_575 . ?
C19A C27A C28A 158(2) 6_575 . ?
C22A C27A C28A 124.0(10) . . ?
C26A C27A C28A 109.6(7) . . ?
C6A C28A C29A 81(6) 6_575 . ?
C20A C28A C29A 134.9(13) 6_575 . ?
C6A C28A C27A 140(8) 6_575 . ?
C29A C28A C27A 107.0(7) . . ?
C20A C28A C53A 83.4(12) 6_575 . ?
C29A C28A C53A 120.0(15) . . ?
C27A C28A C53A 112.6(11) . . ?
C5A C29A C34A 120(10) 6_575 . ?
C5A C29A C28A 110(10) 6_575 . ?
C34A C29A C28A 122.9(19) . . ?
C4A C29A C28A 142.6(19) 6_575 . ?
C1A C29A C28A 105.3(16) 6_575 . ?
C34A C29A C30A 120.6(18) . . ?
C4A C29A C30A 102.6(16) 6_575 . ?
C6A C29A C30A 115.3(14) 6_575 . ?
C28A C29A C30A 108.1(7) . . ?
C1A C30A C31A 150(10) 6_575 . ?
C5A C30A C31A 129(3) 6_575 . ?
C1A C30A C26A 53(10) 6_575 . ?
C5A C30A C26A 108.3(18) 6_575 . ?
C31A C30A C26A 113.5(17) . . ?
C1A C30A C29A 80(10) 6_575 . ?
C31A C30A C29A 129(2) . . ?
C18A C30A C29A 118.8(15) 6_575 . ?
C26A C30A C29A 108.1(8) . . ?
C2A C31A C30A 94(4) 6_575 . ?
C15A C31A C30A 165(2) 6_575 . ?
C15A C31A C32A 80.9(18) 6_575 . ?
C30A C31A C32A 107(2) . . ?
C1A C31A C32A 109(2) 6_575 . ?
C2A C31A C73A 147(4) 6_575 . ?
C15A C31A C73A 49.4(14) 6_575 . ?
C30A C31A C73A 119(2) . . ?
C1A C31A C73A 118(2) 6_575 . ?
C32A C31A C73A 128(2) . . ?
C2A C32A C33A 116(3) 6_575 . ?
C3A C32A C72A 126(4) 6_575 . ?
C2A C32A C72A 122(3) 6_575 . ?
C33A C32A C72A 120(2) . . ?
C3A C32A C31A 123(3) 6_575 . ?
C33A C32A C31A 124(2) . . ?
C72A C32A C31A 111(2) . . ?
C4A C33A C32A 120(3) 6_575 . ?
C3A C33A C37A 130(3) 6_575 . ?
C4A C33A C37A 112.2(18) 6_575 . ?
C32A C33A C37A 121.9(18) . . ?
C3A C33A C34A 120(3) 6_575 . ?
C32A C33A C34A 119.1(19) . . ?
C37A C33A C34A 107.5(7) . . ?
C4A C34A C29A 117(4) 6_575 . ?
C4A C34A C35A 118(3) 6_575 . ?
C29A C34A C35A 123.6(19) . . ?
C5A C34A C35A 129.8(18) 6_575 . ?
C29A C34A C33A 119.3(19) . . ?
C5A C34A C33A 111.2(18) 6_575 . ?
C9A C34A C33A 79.4(10) 6_575 . ?
C35A C34A C33A 108.2(7) . . ?
C9A C35A C52A 167(3) 6_575 . ?
C8A C35A C34A 148(2) 6_575 . ?
C9A C35A C34A 69.6(17) 6_575 . ?
C52A C35A C34A 117.0(16) . . ?
C8A C35A C36A 104.3(19) 6_575 . ?
C52A C35A C36A 125.7(17) . . ?
C34A C35A C36A 107.0(7) . . ?
C10A C36A C41A 92(3) 6_575 . ?
C9A C36A C41A 150(2) 6_575 . ?
C9A C36A C37A 82.6(13) 6_575 . ?
C41A C36A C37A 119.8(17) . . ?
C47A C36A C37A 100.1(18) 6_575 . ?
C10A C36A C35A 142(3) 6_575 . ?
C41A C36A C35A 118.5(18) . . ?
C47A C36A C35A 136(2) 6_575 . ?
C37A C36A C35A 108.6(7) . . ?
C10A C37A C38A 109(3) 6_575 . ?
C11A C37A C33A 130(2) 6_575 . ?
C10A C37A C33A 128.8(17) 6_575 . ?
C38A C37A C33A 116(2) . . ?
C11A C37A C36A 116(2) 6_575 . ?
C38A C37A C36A 126(2) . . ?
C33A C37A C36A 108.1(7) . . ?
C11A C38A C71A 147(7) 6_575 . ?
C82A C38A C71A 99(3) 6_575 . ?
C82A C38A C37A 131(3) 6_575 . ?
C71A C38A C37A 125(3) . . ?
C11A C38A C39A 96(6) 6_575 . ?
C71A C38A C39A 115(3) . . ?
C37A C38A C39A 113(3) . . ?
C12A C38A C39A 160(2) 6_575 . ?
C82A C39A C80A 88(6) 6_575 . ?
C46A C39A C80A 103(3) 6_575 . ?
C46A C39A C38A 131(3) 6_575 . ?
C80A C39A C38A 122(3) . . ?
C82A C39A C40A 160(7) 6_575 . ?
C80A C39A C40A 108(2) . . ?
C38A C39A C40A 122(2) . . ?
C46A C40A C44A 121(4) 6_575 . ?
C47A C40A C44A 124(2) 6_575 . ?
C46A C40A C41A 127(4) 6_575 . ?
C44A C40A C41A 108.0(8) . . ?
C47A C40A C39A 99(3) 6_575 . ?
C44A C40A C39A 128.2(18) . . ?
C41A C40A C39A 114.7(19) . . ?
C45A C40A C39A 85.5(18) 6_575 . ?
C47A C41A C36A 87(7) 6_575 . ?
C48A C41A C36A 124(3) 6_575 . ?
C47A C41A C42A 147(6) 6_575 . ?
C36A C41A C42A 123.4(19) . . ?
C48A C41A C40A 101(2) 6_575 . ?
C36A C41A C40A 124.0(19) . . ?
C42A C41A C40A 107.5(8) . . ?
C49A C42A C41A 102.8(19) 6_575 . ?
C48A C42A C43A 82(7) 6_575 . ?
C49A C42A C43A 129.2(19) 6_575 . ?
C41A C42A C43A 108.3(8) . . ?
C48A C42A C51A 102(6) 6_575 . ?
C41A C42A C51A 116.5(19) . . ?
C43A C42A C51A 111.4(13) . . ?
C44A C43A C48A 124.0(14) . . ?
C44A C43A C48A 95.5(11) 6_575 . ?
C48A C43A C48A 124.0(18) 6_575 . ?
C44A C43A C42A 107.0(7) . . ?
C44A C43A C42A 136.9(11) 6_575 . ?
C48A C43A C42A 120.5(12) . . ?
C42A C43A C42A 113.0(13) 6_575 . ?
C44A C44A C43A 74.8(6) 6_575 . ?
C45A C44A C43A 159.6(19) 6_575 . ?
C44A C44A C40A 162.3(12) 6_575 . ?
C45A C44A C40A 68.9(17) 6_575 . ?
C43A C44A C40A 108.0(8) . . ?
C44A C44A C45A 47.2(11) 6_575 . ?
C45A C44A C45A 55(2) 6_575 . ?
C43A C44A C45A 118.9(14) . . ?
C40A C44A C45A 121.9(16) . . ?
C45A C45A C44A 47.2(11) 6_575 . ?
C44A C45A C46A 93(2) 6_575 . ?
C45A C45A C46A 160.8(11) 6_575 . ?
C44A C45A C46A 122(2) . . ?
C44A C45A C81A 141(2) 6_575 . ?
C45A C45A C81A 66.1(8) 6_575 . ?
C44A C45A C81A 111.6(16) . . ?
C46A C45A C81A 116.5(17) . . ?
C40A C45A C81A 138.7(17) 6_575 . ?
C40A C46A C45A 78(3) 6_575 . ?
C39A C46A C45A 115(3) 6_575 . ?
C39A C46A C47A 115(3) 6_575 . ?
C45A C46A C47A 120(2) . . ?
C40A C46A C82A 152(4) 6_575 . ?
C45A C46A C82A 119(2) . . ?
C47A C46A C82A 111(2) . . ?
C41A C47A C10A 101(7) 6_575 . ?
C40A C47A C10A 133(3) 6_575 . ?
C41A C47A C46A 147(7) 6_575 . ?
C10A C47A C46A 109(2) . . ?
C36A C47A C46A 135(3) 6_575 . ?
C40A C47A C48A 97(3) 6_575 . ?
C10A C47A C48A 123(3) . . ?
C36A C47A C48A 96(2) 6_575 . ?
C46A C47A C48A 119(2) . . ?
C42A C48A C49A 63(6) 6_575 . ?
C41A C48A C49A 114(3) 6_575 . ?
C42A C48A C43A 83(6) 6_575 . ?
C41A C48A C43A 126(3) 6_575 . ?
C49A C48A C43A 119.7(16) . . ?
C42A C48A C47A 137(6) 6_575 . ?
C49A C48A C47A 124(2) . . ?
C43A C48A C47A 115(2) . . ?
C51A C49A C48A 135(2) 6_575 . ?
C51A C49A C8A 93.0(19) 6_575 . ?
C42A C49A C8A 130.1(15) 6_575 . ?
C48A C49A C8A 118.1(16) . . ?
C42A C49A C74A 117.2(15) 6_575 . ?
C48A C49A C74A 120.2(14) . . ?
C8A C49A C74A 109.7(7) . . ?
C52A C49A C74A 79.8(9) 6_575 . ?
C54A C50A C7A 114.4(10) . . ?
C50A C50A C7A 167.3(6) 6_575 . ?
C54A C50A C74A 123.9(12) . . ?
C50A C50A C74A 68.4(5) 6_575 . ?
C53A C50A C74A 133.3(15) 6_575 . ?
C7A C50A C74A 112.2(7) . . ?
C49A C51A C74A 151(3) 6_575 . ?
C49A C51A C52A 91(2) 6_575 . ?
C74A C51A C52A 117(2) . . ?
C74A C51A C42A 123.5(15) . . ?
C52A C51A C42A 116.0(19) . . ?
C7A C52A C35A 108(2) 6_575 . ?
C8A C52A C53A 151(3) 6_575 . ?
C35A C52A C53A 123.5(18) . . ?
C8A C52A C51A 94(2) 6_575 . ?
C7A C52A C51A 135(2) 6_575 . ?
C35A C52A C51A 117(2) . . ?
C53A C52A C51A 114.5(19) . . ?
C7A C53A C28A 88.9(19) 6_575 . ?
C50A C53A C28A 170.2(16) 6_575 . ?
C50A C53A C52A 79.3(14) 6_575 . ?
C6A C53A C52A 102.6(17) 6_575 . ?
C28A C53A C52A 109.8(15) . . ?
C7A C53A C54A 147(2) 6_575 . ?
C50A C53A C54A 47.0(10) 6_575 . ?
C6A C53A C54A 129.5(15) 6_575 . ?
C28A C53A C54A 123.2(11) . . ?
C52A C53A C54A 122.9(14) . . ?
C50A C54A C21A 149.3(7) . . ?
C50A C54A C21A 149.3(7) 6_575 . ?
C50A C54A C53A 108.3(12) . . ?
C50A C54A C53A 48.6(9) 6_575 . ?
C21A C54A C53A 101.1(7) . . ?
C53A C54A C53A 146.2(16) 6_575 . ?
C56A C55A C76A 143.4(5) . . ?
C56A C55A C75A 102.9(6) . . ?
C76A C55A C75A 107.5(7) . . ?
C75A C55A C75A 142.7(11) 6_575 . ?
C55A C56A C57A 134.5(8) . . ?
C57A C56A C57A 75.1(9) 6_575 . ?
C55A C56A C77A 103.8(5) . . ?
C57A C56A C77A 106.3(7) . . ?
C77A C56A C77A 134.4(9) 6_575 . ?
C77A C57A C56A 73.9(12) 6_575 . ?
C63A C57A C56A 168.5(17) 6_575 . ?
C77A C57A C62A 165(2) 6_575 . ?
C63A C57A C62A 64.1(11) 6_575 . ?
C56A C57A C62A 105.2(7) . . ?
C77A C57A C58A 50.6(15) 6_575 . ?
C63A C57A C58A 65.0(15) 6_575 . ?
C56A C57A C58A 122.4(13) . . ?
C62A C57A C58A 123.9(14) . . ?
C77A C58A C59A 146(2) 6_575 . ?
C16A C58A C59A 142(2) 6_575 . ?
C77A C58A C73A 83.1(19) 6_575 . ?
C59A C58A C73A 123(2) . . ?
C63A C58A C73A 148(2) 6_575 . ?
C15A C58A C73A 45.6(13) 6_575 . ?
C16A C58A C57A 94.8(17) 6_575 . ?
C59A C58A C57A 114.6(18) . . ?
C15A C58A C57A 155.1(17) 6_575 . ?
C73A C58A C57A 113.9(19) . . ?
C14A C59A C58A 102(4) 6_575 . ?
C64A C59A C58A 96(2) 6_575 . ?
C64A C59A C72A 144(2) 6_575 . ?
C58A C59A C72A 119.4(19) . . ?
C14A C59A C60A 128(4) 6_575 . ?
C58A C59A C60A 130.0(19) . . ?
C72A C59A C60A 106.6(8) . . ?
C65A C60A C61A 66(4) 6_575 . ?
C64A C60A C61A 89(2) 6_575 . ?
C65A C60A C78A 53(4) 6_575 . ?
C64A C60A C78A 143.3(19) 6_575 . ?
C61A C60A C78A 118.3(14) . . ?
C70A C60A C78A 14.7(10) 6_575 . ?
C65A C60A C59A 145(6) 6_575 . ?
C61A C60A C59A 115(2) . . ?
C70A C60A C59A 94.5(11) 6_575 . ?
C78A C60A C59A 108.2(8) . . ?
C65A C61A C66A 94.0(14) 6_575 . ?
C66A C61A C60A 112.2(13) . . ?
C65A C61A C62A 139.1(17) 6_575 . ?
C66A C61A C62A 122.0(11) . . ?
C60A C61A C62A 122.8(15) . . ?
C61A C61A C62A 65.6(6) 6_575 . ?
C64A C61A C62A 87.1(11) 6_575 . ?
C63A C62A C63A 146.6(11) 6_575 . ?
C63A C62A C57A 110.9(8) . . ?
C63A C62A C61A 78.2(9) 6_575 . ?
C63A C62A C61A 125.9(10) . . ?
C57A C62A C61A 112.0(9) . . ?
C57A C62A C61A 150.9(12) 6_575 . ?
C61A C62A C61A 48.8(12) 6_575 . ?
C57A C63A C62A 79.3(12) 6_575 . ?
C57A C63A C64A 153(2) 6_575 . ?
C62A C63A C64A 115.7(10) . . ?
C62A C63A C77A 108.9(8) . . ?
C64A C63A C77A 125.1(13) . . ?
C58A C63A C77A 49.3(12) 6_575 . ?
C59A C64A C63A 104(2) 6_575 . ?
C60A C64A C63A 133(2) 6_575 . ?
C59A C64A C65A 110.1(17) 6_575 . ?
C63A C64A C65A 125.4(12) . . ?
C60A C64A C14A 104.1(17) 6_575 . ?
C63A C64A C14A 111.7(14) . . ?
C65A C64A C14A 108.3(8) . . ?
C60A C65A C70A 95(4) 6_575 . ?
C61A C65A C70A 160.6(15) 6_575 . ?
C61A C65A C64A 78.6(13) 6_575 . ?
C78A C65A C64A 124.9(14) 6_575 . ?
C70A C65A C64A 108.4(8) . . ?
C60A C65A C66A 139(4) 6_575 . ?
C78A C65A C66A 109.5(15) 6_575 . ?
C70A C65A C66A 125.0(10) . . ?
C64A C65A C66A 121.4(9) . . ?
C61A C66A C61A 67.0(15) 6_575 . ?
C61A C66A C67A 136.2(10) 6_575 . ?
C61A C66A C67A 136.2(10) . . ?
C61A C66A C65A 108.3(10) . . ?
C67A C66A C65A 97.0(6) . . ?
C66A C67A C68A 142.9(5) . . ?
C66A C67A C79A 107.2(6) . . ?
C68A C67A C79A 107.4(7) . . ?
C79A C68A C69A 46.4(13) 6_575 . ?
C80A C68A C69A 55.1(13) 6_575 . ?
C79A C68A C67A 74.2(11) 6_575 . ?
C80A C68A C67A 161.0(19) 6_575 . ?
C69A C68A C67A 116.1(10) . . ?
C79A C68A C81A 165(2) 6_575 . ?
C80A C68A C81A 71.3(10) 6_575 . ?
C69A C68A C81A 123.2(10) . . ?
C67A C68A C81A 108.5(7) . . ?
C79A C69A C82A 160(2) 6_575 . ?
C80A C69A C82A 77.5(18) 6_575 . ?
C78A C69A C82A 124(2) 6_575 . ?
C78A C69A C68A 109.4(16) 6_575 . ?
C82A C69A C68A 119.2(17) . . ?
C79A C69A C70A 82.4(15) 6_575 . ?
C80A C69A C70A 158.7(16) 6_575 . ?
C82A C69A C70A 111.0(17) . . ?
C68A C69A C70A 121.0(13) . . ?
C78A C70A C65A 74(4) 6_575 . ?
C71A C70A C65A 144.2(14) 6_575 . ?
C78A C70A C13A 169(7) 6_575 . ?
C65A C70A C13A 108.7(8) . . ?
C78A C70A C69A 49(4) 6_575 . ?
C71A C70A C69A 84.7(15) 6_575 . ?
C65A C70A C69A 118.1(11) . . ?
C13A C70A C69A 122.6(12) . . ?
C60A C70A C69A 134.8(15) 6_575 . ?
C13A C71A C38A 141(3) 6_575 . ?
C70A C71A C38A 132(2) 6_575 . ?
C12A C71A C38A 63.6(17) 6_575 . ?
C70A C71A C72A 98.9(12) 6_575 . ?
C12A C71A C72A 58.5(14) 6_575 . ?
C38A C71A C72A 119(2) . . ?
C13A C71A C78A 90.6(15) 6_575 . ?
C12A C71A C78A 160.9(17) 6_575 . ?
C38A C71A C78A 122(2) . . ?
C72A C71A C78A 108.1(7) . . ?
C13A C72A C32A 143(3) 6_575 . ?
C14A C72A C32A 120(2) 6_575 . ?
C12A C72A C32A 64.9(16) 6_575 . ?
C14A C72A C71A 119.6(14) 6_575 . ?
C12A C72A C71A 53.7(13) 6_575 . ?
C32A C72A C71A 116.9(19) . . ?
C13A C72A C59A 87.8(19) 6_575 . ?
C12A C72A C59A 157.8(16) 6_575 . ?
C32A C72A C59A 125(2) . . ?
C71A C72A C59A 108.9(8) . . ?
C16A C73A C31A 165(5) 6_575 . ?
C15A C73A C31A 52.4(16) 6_575 . ?
C17A C73A C31A 107.7(18) 6_575 . ?
C16A C73A C58A 58(4) 6_575 . ?
C15A C73A C58A 62.2(18) 6_575 . ?
C17A C73A C58A 131(2) 6_575 . ?
C31A C73A C58A 112(2) . . ?
C16A C73A C75A 52(4) 6_575 . ?
C15A C73A C75A 164(2) 6_575 . ?
C31A C73A C75A 131(2) . . ?
C58A C73A C75A 107.9(17) . . ?
C51A C74A C50A 132.8(15) . . ?
C51A C74A C50A 90.5(12) 6_575 . ?
C51A C74A C49A 120.0(14) . . ?
C50A C74A C49A 102.3(6) . . ?
C50A C74A C49A 144.0(8) 6_575 . ?
C76A C75A C25A 48.8(9) 6_575 . ?
C16A C75A C25A 124.4(12) 6_575 . ?
C17A C75A C55A 145(2) 6_575 . ?
C76A C75A C55A 60.4(9) 6_575 . ?
C16A C75A C55A 118.4(13) 6_575 . ?
C25A C75A C55A 107.4(7) . . ?
C17A C75A C73A 68(2) 6_575 . ?
C76A C75A C73A 151.1(18) 6_575 . ?
C25A C75A C73A 105.7(12) . . ?
C55A C75A C73A 134.6(14) . . ?
C25A C76A C17A 53.7(11) 6_575 . ?
C75A C76A C55A 78.6(10) 6_575 . ?
C25A C76A C55A 157.5(16) 6_575 . ?
C17A C76A C55A 110.2(9) . . ?
C75A C76A C24A 154.2(15) 6_575 . ?
C25A C76A C24A 73.8(8) 6_575 . ?
C17A C76A C24A 125.1(9) . . ?
C55A C76A C24A 113.9(7) . . ?
C57A C77A C16A 156.6(18) 6_575 . ?
C58A C77A C16A 63.0(14) 6_575 . ?
C58A C77A C63A 63.6(13) 6_575 . ?
C16A C77A C63A 126.2(12) . . ?
C57A C77A C56A 73.4(12) 6_575 . ?
C58A C77A C56A 161.1(14) 6_575 . ?
C16A C77A C56A 121.4(11) . . ?
C63A C77A C56A 107.1(7) . . ?
C70A C78A C79A 160(6) 6_575 . ?
C65A C78A C79A 103.0(15) 6_575 . ?
C70A C78A C60A 75(4) 6_575 . ?
C69A C78A C60A 155(2) 6_575 . ?
C79A C78A C60A 118.3(12) . . ?
C65A C78A C71A 121.0(14) 6_575 . ?
C69A C78A C71A 82.2(16) 6_575 . ?
C79A C78A C71A 125.7(19) . . ?
C60A C78A C71A 107.5(7) . . ?
C68A C79A C78A 150(3) 6_575 . ?
C69A C79A C78A 65.8(18) 6_575 . ?
C69A C79A C80A 51.7(14) 6_575 . ?
C78A C79A C80A 116.0(17) . . ?
C68A C79A C67A 68.8(11) 6_575 . ?
C69A C79A C67A 148(2) 6_575 . ?
C78A C79A C67A 120.7(12) . . ?
C80A C79A C67A 107.1(8) . . ?
C68A C80A C81A 70.5(10) 6_575 . ?
C69A C80A C81A 146.0(15) 6_575 . ?
C79A C80A C81A 108.1(8) . . ?
C68A C80A C39A 153(2) 6_575 . ?
C69A C80A C39A 78.2(18) 6_575 . ?
C79A C80A C39A 120.2(19) . . ?
C81A C80A C39A 119.8(17) . . ?
C68A C81A C68A 69.1(9) 6_575 . ?
C68A C81A C80A 38.3(6) 6_575 . ?
C68A C81A C80A 107.2(8) . . ?
C80A C81A C80A 144.8(11) 6_575 . ?
C68A C81A C45A 162.2(13) 6_575 . ?
C68A C81A C45A 119.5(10) . . ?
C80A C81A C45A 81.9(10) 6_575 . ?
C80A C81A C45A 129.1(11) . . ?
C39A C82A C69A 115(7) 6_575 . ?
C38A C82A C69A 112(3) 6_575 . ?
C39A C82A C11A 105(7) 6_575 . ?
C69A C82A C11A 132(3) . . ?
C38A C82A C46A 117(3) 6_575 . ?
C69A C82A C46A 122(3) . . ?
C11A C82A C46A 98(2) . . ?
C6S C1S C2S 118.5(14) . . ?
C6S C1S C7S 119.4(14) . . ?
C2S C1S C7S 122.1(15) . . ?
C3S C2S C1S 119.7(15) . . ?
C3S C2S H2S 120.2 . . ?
C1S C2S H2S 120.2 . . ?
C2S C3S C4S 122.8(15) . . ?
C2S C3S H3S 118.6 . . ?
C4S C3S H3S 118.6 . . ?
C5S C4S C3S 119.1(14) . . ?
C5S C4S H4S 120.5 . . ?
C3S C4S H4S 120.5 . . ?
C4S C5S C6S 120.3(13) . . ?
C4S C5S H5S 119.9 . . ?
C6S C5S H5S 119.9 . . ?
C1S C6S C5S 119.7(13) . . ?
C1S C6S H6S 120.2 . . ?
C5S C6S H6S 120.2 . . ?
C1S C7S H7SA 109.5 . . ?
C1S C7S H7SB 109.5 . . ?
H7SA C7S H7SB 109.5 . . ?
C1S C7S H7SC 109.5 . . ?
H7SA C7S H7SC 109.5 . . ?
H7SB C7S H7SC 109.5 . . ?
S1 Dy1 S1 14.86(18) 6_575 . ?
S1 Dy1 Dy2 56.40(17) 6_575 6_575 ?
S1 Dy1 Dy2 59.76(13) . 6_575 ?
S1 Dy1 Dy1 52.90(16) 6_575 6_575 ?
S1 Dy1 Dy1 38.04(13) . 6_575 ?
Dy2 Dy1 Dy1 76.31(3) 6_575 6_575 ?
S1 Dy1 Dy2 44.89(17) 6_575 . ?
S1 Dy1 Dy2 41.38(13) . . ?
Dy2 Dy1 Dy2 25.44(4) 6_575 . ?
Dy1 Dy1 Dy2 50.87(3) 6_575 . ?
S1 S1 Dy1 127.09(16) 6_575 6_575 ?
S1 S1 Dy1 38.03(13) 6_575 . ?
Dy1 S1 Dy1 89.1(2) 6_575 . ?
S1 S1 Dy2 99.99(11) 6_575 . ?
Dy1 S1 Dy2 84.5(2) 6_575 . ?
Dy1 S1 Dy2 98.27(19) . . ?
S1 S1 Dy2 63.62(10) 6_575 6_575 ?
Dy1 S1 Dy2 106.1(2) 6_575 6_575 ?
Dy1 S1 Dy2 69.92(14) . 6_575 ?
Dy2 S1 Dy2 36.36(9) . 6_575 ?
Dy2 Dy2 S1 80.01(11) 6_575 . ?
Dy2 Dy2 S1 63.62(10) 6_575 6_575 ?
S1 Dy2 S1 16.39(19) . 6_575 ?
Dy2 Dy2 Dy1 103.70(3) 6_575 6_575 ?
S1 Dy2 Dy1 39.06(13) . 6_575 ?
S1 Dy2 Dy1 50.32(11) 6_575 6_575 ?
Dy2 Dy2 Dy1 50.87(3) 6_575 . ?
S1 Dy2 Dy1 40.35(12) . . ?
S1 Dy2 Dy1 29.06(12) 6_575 . ?
Dy1 Dy2 Dy1 52.83(4) 6_575 . ?
C12S C11S C16S 120.0 . . ?
C13S C12S C11S 120.0 . . ?
C13S C12S H12S 120.0 . . ?
C11S C12S H12S 120.0 . . ?
C12S C13S C14S 120.0 . . ?
C12S C13S H13S 120.0 . . ?
C14S C13S H13S 120.0 . . ?
C15S C14S C13S 120.0 . . ?
C15S C14S H14S 120.0 . . ?
C13S C14S H14S 120.0 . . ?
C16S C15S C14S 120.0 . . ?
C16S C15S H15S 120.0 . . ?
C14S C15S H15S 120.0 . . ?
C15S C16S C11S 120.0 . . ?
C15S C16S C17S 119.9(14) . . ?
C11S C16S C17S 120.1(14) . . ?
C16S C17S H17C 109.5 . . ?
C16S C17S H17D 109.5 . . ?
H17C C17S H17D 109.5 . . ?
C16S C17S H17E 109.5 . . ?
H17C C17S H17E 109.5 . . ?
H17D C17S H17E 109.5 . . ?

_refine_diff_density_max         2.432
_refine_diff_density_min         -1.731
_refine_diff_density_rms         0.253

_shelx_res_file                  
;
TITL dy2s@c82 in C2/m
    shelx.res
    created by SHELXL-2016/6 at 21:43:27 on 28-Apr-2017
CELL  0.89429  25.3400  14.7700  20.5500   90.000   97.130   90.000
ZERR     4.00   0.0051   0.0030   0.0041    0.000    0.030    0.000
LATT   7
SYMM  - X,   Y, - Z
SFAC  C    H    N    S    NI   DY
DISP C 0.006 0.003 19.768
DISP Dy -0.379 6.512 32867.285
DISP H -0 0 0.633
DISP N 0.011 0.005 36.002
DISP Ni 0.253 1.69 8236.428
DISP S 0.176 0.195 1047.76
UNIT  528 236 16 4 4 8
MERG   2
OMIT     8   2   6
OMIT    -7   1  10
OMIT     2   4   4
OMIT     8   2   2
OMIT    -8   2   3
OMIT    13   7   3
OMIT     3   3   7
OMIT     7   7   9
OMIT     3   3   4
OMIT    -1   5   6
OMIT    -9   3   7
OMIT     9   3  12
OMIT    -3   5   3
OMIT    -5  13   8
OMIT     8   6   4
OMIT    -1   1   1
OMIT     2   0   0
OMIT     1   1   0
OMIT     2   0   1
OMIT    -2   2   7
OMIT    16  12   9
OMIT     3   3   5
OMIT    -3   9   6
OMIT     4   2   1
OMIT    -1   9   1
OMIT   -23   9   3
OMIT    -1  11  12
OMIT    -2  10   6
OMIT    10   4  11
OMIT    -4   2   9
OMIT     8   2   0
OMIT     1   3   8
OMIT     5   3  10
OMIT     3   3   8
OMIT     8   2   8
OMIT     0   4   6
SADI 0.04 C4A C6A C6A C8A C8A C4A C5A C7A C7A C9A C9A C5A
SADI 0.04 C4A C7A C5A C8A C6A C9A
SADI 0.04 C3A C9A C9A C11A C11A C3A C4A C10A C10A C12A C12A C4A
SADI 0.04 C3A C10A C4A C11A C9A C12A
SADI 0.04 C2A C12A C12A C14A C14A C2A C3A C13A C13A C15A C15A C3A
SADI 0.04 C2A C13A C3A C14A C12A C15A
SADI 0.04 C1A C6A C6A C19A C19A C1A C5A C20A C20A C18A C18A C5A
SADI 0.04 C1A C20A C5A C19A C6A C18A
SADI 0.04 C1A C17A C17A C15A C15A C1A C2A C18A C18A C16A C16A C2A
SADI 0.04 C1A C16A C2A C17A C15A C18A
SADI C60A C59A C59A C72A C72A C71A C71A C78A C78A C60A
SADI C60A C72A C72A C78A C78A C59A C59A C71A C71A C60A
SADI 0.04 C65A C67A C67A C69A C69A C65A C66A C68A C68A C70A C70A C66A
SADI 0.04 C65A C68A C66A C69A C67A C70A
SADI 0.04 C61A C63A C63A C65A C65A C61A C62A C64A C64A C66A C66A C62A
SADI 0.04 C61A C64A C62A C65A C63A C66A
SADI C24A C25A C25A C75A C75A C55A C55A C76A C76A C24A
SADI C24A C75A C75A C76A C76A C25A C25A C55A C55A C24A
SADI C13A C14A C14A C64A C64A C65A C65A C70A C70A C13A
SADI C13A C64A C64A C70A C70A C14A C14A C65A C65A C13A
SADI C56A C57A C57A C62A C62A C63A C63A C77A C77A C56A
SADI C56A C62A C62A C77A C77A C57A C57A C63A C63A C56A
SADI C19A C20A C20A C21A C21A C22A C22A C23A C23A C19A
SADI C19A C21A C21A C23A C23A C20A C20A C22A C22A C19A
SADI 0.04 C21A C27A C27A C53A C53A C21A C22A C28A C28A C54A C54A C22A
SADI 0.04 C21A C22A C22A C27A C27A C28A C28A C53A C53A C54A C54A C21A
SADI 0.04 C21A C28A C22A C53A C27A C54A
SADI 0.04 C16A C76A C76A C56A C56A C16A C17A C55A C55A C77A C77A C17A
SADI 0.04 C16A C55A C17A C56A C76A C77A
SADI 0.04 C6A C50A C50A C21A C21A C6A C7A C54A C54A C20A C20A C7A
SADI 0.04 C6A C54A C7A C21A C50A C20A
SADI C7A C8A C8A C49A C49A C74A C74A C50A C50A C7A
SADI C7A C49A C49A C50A C50A C8A C8A C74A C74A C7A
SADI 0.04 C42A C48A C48A C74A C74A C42A C43A C49A C49A C51A C51A C43A
SADI 0.04 C42A C49A C43A C74A C48A C51A
SADI C40A C41A C41A C42A C42A C43A C43A C44A C44A C40A
SADI C40A C42A C42A C44A C44A C41A C41A C43A C43A C40A
SADI C33A C34A C34A C35A C35A C36A C36A C37A C37A C33A
SADI C33A C35A C35A C37A C37A C34A C34A C36A C36A C33A
SADI 0.04 C17A C19A C19A C24A C24A C17A C18A C23A C23A C76A C76A C18A
SADI 0.04 C17A C23A C18A C24A C19A C76A
SADI 0.04 C22A C24A C24A C26A C26A C22A C23A C25A C25A C27A C27A C23A
SADI 0.04 C22A C25A C23A C26A C24A C27A
SADI C26A C27A C27A C28A C28A C29A C29A C30A C30A C26A
SADI C26A C28A C28A C30A C30A C27A C27A C29A C29A C26A
SADI C67A C68A C68A C81A C81A C80A C80A C79A C79A C67A
SADI C67A C81A C81A C79A C79A C68A C68A C80A C80A C67A
SADI 0.04 C60A C66A C66A C79A C79A C60A C61A C67A C67A C78A C78A C61A
SADI 0.04 C60A C67A C61A C79A C66A C78A
FLAT 0.02 C1A C5A C6A C18A C19A C20A
FLAT 0.02 C65A C66A C67A C68A C69A C70A
FLAT 0.02 C24A C25A C75A C55A C76A
FLAT 0.02 C19A C20A C21A C22A C23A
FLAT 0.02 C16A C17A C55A C56A C76A C77A
FLAT 0.02 C7A C8A C49A C74A C50A
FLAT 0.02 C26A C27A C28A C29A C30A
SIMU 0.02 0.04 2 C1A > C82A
ISOR 0.02 0.04 C52A C32A C33A C46A C63A C57A
ISOR 0.01 0.02 C35A C29A C17A C15A
SUMP 1 0.00001 1 2 1 3 1 4 1 5 1 6 1 7
RTAB  BOND C74A NI1P
FMAP   2
PLAN   20
ACTA
BOND   $H
LIST   6
L.S.  10
WGHT    0.200000
EXTI    0.004825
FVAR       0.04653   0.34777   0.34249   0.05674   0.05283   0.08788   0.11225
PART    1
NI1P  5    0.515056    1.000000    0.420235    10.50000    0.01597    0.01050 =
         0.02209    0.00000    0.00471    0.00000
N1P   3    0.576359    1.000000    0.489029    10.50000    0.02368    0.01327 =
         0.02019    0.00000    0.00829    0.00000
N2P   3    0.515706    0.867309    0.419055    11.00000    0.02005    0.01585 =
         0.02469    0.00286   -0.00026    0.00029
N3P   3    0.456144    1.000000    0.348766    10.50000    0.02873    0.01545 =
         0.02617    0.00000    0.01206    0.00000
C1P   1    0.647368    0.953875    0.563928    11.00000    0.02515    0.03071 =
         0.01942    0.00582    0.00816    0.00581
C2P   1    0.603164    0.925924    0.517287    11.00000    0.01744    0.02236 =
         0.02215    0.00032    0.00433    0.00312
C3P   1    0.590256    0.837541    0.503166    11.00000    0.01912    0.02157 =
         0.03269    0.01064    0.00484    0.00631
AFIX  43
H3P   2    0.609649    0.792870    0.527446    11.00000   -1.20000
AFIX   0
C4P   1    0.550366    0.810244    0.455281    11.00000    0.02093    0.01012 =
         0.03520    0.00415    0.00702    0.00052
C5P   1    0.538818    0.716733    0.439248    11.00000    0.02582    0.01744 =
         0.04973    0.00039    0.00907    0.00204
C6P   1    0.497174    0.716903    0.392555    11.00000    0.02144    0.01496 =
         0.05392   -0.00574    0.00740   -0.00079
C7P   1    0.482301    0.810692    0.378368    11.00000    0.01746    0.01602 =
         0.03643   -0.00399    0.00370    0.00149
C8P   1    0.443268    0.837144    0.333120    11.00000    0.02026    0.02232 =
         0.03145   -0.00316    0.00677   -0.00760
AFIX  43
H8P   2    0.422403    0.792656    0.310590    11.00000   -1.20000
AFIX   0
C9P   1    0.431910    0.925123    0.317686    11.00000    0.01392    0.02427 =
         0.02052   -0.00195    0.00039   -0.00018
C10P  1    0.391610    0.954596    0.264799    11.00000    0.01818    0.03286 =
         0.02613   -0.00171    0.00711   -0.00204
C11P  1    0.359593    0.889859    0.218198    11.00000    0.03024    0.03413 =
         0.02512    0.00000   -0.00119   -0.00854
AFIX  23
H11A  2    0.328830    0.921131    0.195995    11.00000   -1.20000
H11B  2    0.346987    0.840072    0.242908    11.00000   -1.20000
AFIX   0
C12P  1    0.393717    0.852092    0.166570    11.00000    0.04758    0.04960 =
         0.03165   -0.00859    0.00439   -0.02373
AFIX  33
H12A  2    0.372628    0.811347    0.137673    11.00000   -1.50000
H12B  2    0.405742    0.901266    0.141639    11.00000   -1.50000
H12C  2    0.423874    0.820318    0.188487    11.00000   -1.50000
AFIX   0
C13P  1    0.470338    0.639352    0.353608    11.00000    0.02967    0.01941 =
         0.06656   -0.01020   -0.00227   -0.00828
AFIX  23
H13A  2    0.432152    0.648346    0.349561    11.00000   -1.20000
H13B  2    0.478323    0.583622    0.377812    11.00000   -1.20000
AFIX   0
C14P  1    0.486754    0.628601    0.285592    11.00000    0.04026    0.04627 =
         0.08093   -0.04401    0.01001   -0.00110
AFIX  33
H14A  2    0.468149    0.578228    0.263948    11.00000   -1.50000
H14B  2    0.478141    0.682787    0.260726    11.00000   -1.50000
H14C  2    0.524372    0.617977    0.289014    11.00000   -1.50000
AFIX   0
C15P  1    0.570877    0.637055    0.469931    11.00000    0.03198    0.01477 =
         0.08288    0.00653   -0.00497    0.00413
AFIX  23
H15A  2    0.551996    0.581333    0.457536    11.00000   -1.20000
H15B  2    0.573945    0.642254    0.517304    11.00000   -1.20000
AFIX   0
C16P  1    0.626993    0.631983    0.448660    11.00000    0.03875    0.02897 =
         0.09144   -0.01404   -0.01045    0.02217
AFIX  33
H16A  2    0.645585    0.580836    0.469210    11.00000   -1.50000
H16B  2    0.624208    0.625519    0.401875    11.00000   -1.50000
H16C  2    0.646156    0.686435    0.461639    11.00000   -1.50000
AFIX   0
C17P  1    0.687556    0.890351    0.599678    11.00000    0.02992    0.02702 =
         0.02529    0.00458    0.00315    0.00375
AFIX  23
H17A  2    0.669309    0.837973    0.614559    11.00000   -1.20000
H17B  2    0.705638    0.920693    0.637983    11.00000   -1.20000
AFIX   0
C18P  1    0.728260    0.859336    0.556175    11.00000    0.02364    0.04250 =
         0.03840    0.00760    0.00624    0.01368
AFIX  33
H18A  2    0.753183    0.819091    0.580377    11.00000   -1.50000
H18B  2    0.710527    0.828322    0.518608    11.00000   -1.50000
H18C  2    0.746824    0.910970    0.542012    11.00000   -1.50000
AFIX   0
PART    2
C1A   1    0.753773    0.772610    0.277015    10.50000    0.04117    0.02817 =
         0.06898    0.00308   -0.00209    0.02552
C2A   1    0.740845    0.743728    0.202428    10.50000    0.04302    0.01235 =
         0.06436    0.00519    0.01336    0.01113
C3A   1    0.688447    0.718615    0.187640    10.50000    0.04390    0.00957 =
         0.06284   -0.00458    0.02558   -0.00499
C4A   1    0.665614    0.728809    0.248226    10.50000    0.05560    0.04269 =
         0.06409    0.00235    0.00745   -0.01483
C5A   1    0.708597    0.767662    0.297091    10.50000    0.04459    0.04287 =
         0.06795    0.01581    0.00053    0.01324
C6A   1    0.695158    0.834958    0.350503    10.50000    0.06358    0.04969 =
         0.03647    0.02293    0.00720    0.02229
C7A   1    0.640674    0.857995    0.351960    10.50000    0.06010    0.06631 =
         0.04194    0.02686    0.02174   -0.00115
C8A   1    0.594502    0.825834    0.298144    10.50000    0.03945    0.07085 =
         0.04517   -0.00836    0.01829   -0.02863
C9A   1    0.609088    0.759001    0.245757    10.50000    0.03849    0.05405 =
         0.05318   -0.00707    0.02390   -0.01657
C10A  1    0.579976    0.773272    0.181216    10.50000    0.03082    0.03847 =
         0.05855   -0.01615    0.01254   -0.01968
C11A  1    0.603020    0.761415    0.121864    10.50000    0.02890    0.04140 =
         0.05688   -0.02294    0.01514   -0.00899
C12A  1    0.660092    0.734399    0.124126    10.50000    0.04133    0.01809 =
         0.06996   -0.02212    0.01136   -0.00928
C13A  1    0.688989    0.767623    0.074282    10.50000    0.04933    0.02130 =
         0.04620   -0.01843    0.00123    0.00287
C14A  1    0.742350    0.790803    0.086410    10.50000    0.04803    0.02915 =
         0.03512   -0.01084    0.02557    0.01148
C15A  1    0.770120    0.783180    0.155612    10.50000    0.03893    0.02120 =
         0.04855   -0.01151    0.01065    0.01476
C16A  1    0.813594    0.849109    0.175450    10.50000    0.03200    0.03512 =
         0.05220   -0.00691    0.01355    0.01347
C17A  1    0.827547    0.875702    0.242403    10.50000    0.01951    0.00994 =
         0.03565    0.00324   -0.01270    0.00797
C18A  1    0.792371    0.836501    0.299013    10.50000    0.03764    0.02991 =
         0.09514    0.00096   -0.01309    0.01967
C19A  1    0.784910    0.895858    0.347814    10.50000    0.04281    0.06325 =
         0.06333    0.00394   -0.01529    0.00184
C20A  1    0.732501    0.895580    0.372889    10.50000    0.06611    0.06167 =
         0.02754    0.00366   -0.00030   -0.00732
C21A  1    0.720659    1.000000    0.395114    10.50000    0.07436    0.12348 =
         0.03630    0.00000    0.00301    0.00000
C22A  1    0.766613    1.051164    0.382467    10.50000    0.04408    0.11119 =
         0.03215    0.00047   -0.01586    0.00411
C23A  1    0.807400    1.000000    0.352935    10.50000    0.04775    0.11802 =
         0.05820    0.00000   -0.02715    0.00000
C24A  1    0.832885    1.000000    0.314276    10.50000    0.03651    0.10571 =
         0.06098    0.00000    0.00174    0.00000
C25A  1    0.827604    1.099606    0.289839    10.50000    0.03902    0.09189 =
         0.08599   -0.01332    0.01685   -0.02100
C26A  1    0.786741    1.160780    0.309698    10.50000    0.04760    0.04294 =
         0.10194   -0.02138    0.00275   -0.01869
C27A  1    0.757148    1.124942    0.360486    10.50000    0.06000    0.02471 =
         0.04738   -0.01095   -0.02163   -0.00656
C28A  1    0.704560    1.167892    0.355457    10.50000    0.06748    0.04145 =
         0.04142   -0.02366    0.00898   -0.02006
C29A  1    0.701816    1.232587    0.301032    10.50000    0.03912    0.03127 =
         0.03509   -0.01969    0.01713    0.00472
C30A  1    0.752257    1.226987    0.271883    10.50000    0.04889    0.02845 =
         0.04974   -0.01824    0.01293   -0.01496
C31A  1    0.760230    1.232262    0.209976    10.50000    0.05867    0.01442 =
         0.05280   -0.01019    0.01795   -0.01372
C32A  1    0.709454    1.262342    0.172553    10.50000    0.07330    0.01165 =
         0.05389   -0.00439    0.02088   -0.01568
C33A  1    0.665191    1.274847    0.199208    10.50000    0.06892    0.00916 =
         0.05355   -0.00750    0.01338   -0.00289
C34A  1    0.664113    1.250172    0.270296    10.50000    0.05533    0.02535 =
         0.05115   -0.01555    0.01752   -0.00296
C35A  1    0.612220    1.205382    0.276527    10.50000    0.04044    0.02903 =
         0.04767   -0.01799    0.01167    0.02059
C36A  1    0.578812    1.213811    0.211250    10.50000    0.05700    0.03674 =
         0.05870   -0.00535    0.01205    0.01676
C37A  1    0.612047    1.252940    0.163502    10.50000    0.06813    0.02753 =
         0.05543    0.01169    0.01211    0.03037
C38A  1    0.611001    1.228972    0.100261    10.50000    0.05905    0.04063 =
         0.05000    0.01916    0.00583    0.03283
C39A  1    0.569369    1.159606    0.079038    10.50000    0.03714    0.06006 =
         0.04968    0.01383   -0.00652    0.02630
C40A  1    0.534811    1.115734    0.127779    10.50000    0.02350    0.05936 =
         0.06256    0.00040    0.00228    0.01054
C41A  1    0.544648    1.148744    0.192562    10.50000    0.03627    0.04046 =
         0.07125   -0.02321    0.01151    0.00950
C42A  1    0.531457    1.079905    0.234310    10.50000    0.01717    0.05336 =
         0.07993   -0.04125    0.01816   -0.00711
C43A  1    0.521268    1.000000    0.196858    10.50000    0.01813    0.06404 =
         0.07079    0.00000    0.01116    0.00000
C44A  1    0.518364    1.024990    0.130551    10.50000    0.00798    0.06609 =
         0.06624   -0.01165   -0.00822    0.01222
C45A  1    0.530912    0.959766    0.084256    10.50000    0.01678    0.07106 =
         0.05396   -0.01654   -0.02431    0.01116
C46A  1    0.543764    0.868879    0.102596    10.50000    0.01568    0.05012 =
         0.05042   -0.02140   -0.00525   -0.01670
C47A  1    0.546352    0.842194    0.170346    10.50000    0.02595    0.04639 =
         0.06757   -0.00901    0.01649   -0.01784
C48A  1    0.540543    0.915443    0.221917    10.50000    0.02233    0.07537 =
         0.05573   -0.00267    0.02352   -0.01375
C49A  1    0.558506    0.909401    0.277066    10.50000    0.03627    0.11042 =
         0.04706   -0.01486    0.01926   -0.03398
C50A  1    0.632509    0.960049    0.363941    10.50000    0.08259    0.09683 =
         0.04293    0.01941    0.02937    0.01203
C51A  1    0.573424    1.061471    0.299773    10.50000    0.02118    0.07900 =
         0.05696   -0.03618    0.02695   -0.00916
C52A  1    0.613221    1.132912    0.317341    10.50000    0.03597    0.04952 =
         0.04736   -0.01317    0.03016    0.00776
C53A  1    0.661409    1.102099    0.358684    10.50000    0.04736    0.04897 =
         0.04568   -0.02970    0.02249    0.00899
C54A  1    0.671444    1.000000    0.378840    10.50000    0.03536    0.08823 =
         0.03230    0.00000    0.00735    0.00000
C55A  1    0.849046    1.000000    0.203900    10.50000    0.02651    0.13872 =
         0.09049    0.00000    0.00393    0.00000
C56A  1    0.840924    1.000000    0.145072    10.50000    0.02663    0.07531 =
         0.05586    0.00000    0.02102    0.00000
C57A  1    0.812694    1.060456    0.095966    10.50000    0.04349    0.06989 =
         0.06360    0.00393    0.04391    0.01482
C58A  1    0.791081    1.153050    0.113924    10.50000    0.06090    0.03160 =
         0.06132    0.00157    0.03671   -0.01613
C59A  1    0.746342    1.179170    0.076176    10.50000    0.08114    0.04546 =
         0.05277    0.02922    0.03345   -0.01297
C60A  1    0.716194    1.134101    0.016471    10.50000    0.09101    0.06620 =
         0.05539    0.03038    0.02437    0.00010
C61A  1    0.729621    1.046807    0.007449    10.50000    0.08942    0.07785 =
         0.02587    0.00524    0.03913   -0.00767
C62A  1    0.785265    1.000000    0.045496    10.50000    0.05659    0.11017 =
         0.04339    0.00000    0.04066    0.00000
C63A  1    0.791395    0.912363    0.063800    10.50000    0.05569    0.09170 =
         0.06502   -0.02363    0.05298   -0.01006
C64A  1    0.750989    0.856169    0.040940    10.50000    0.05615    0.06218 =
         0.04679   -0.01342    0.04587   -0.00327
C65A  1    0.703038    0.882718    0.009751    10.50000    0.06423    0.06484 =
         0.04418   -0.03017    0.02525   -0.00221
C66A  1    0.690549    1.000000   -0.015667    10.50000    0.07084    0.11398 =
         0.04662    0.00000    0.01668    0.00000
C67A  1    0.639216    1.000000   -0.012140    10.50000    0.06853    0.08057 =
         0.04188    0.00000   -0.00205    0.00000
C68A  1    0.596860    0.944788    0.003340    10.50000    0.04742    0.06852 =
         0.03645   -0.00130   -0.02267    0.01076
C69A  1    0.609922    0.858378    0.022432    10.50000    0.03259    0.05448 =
         0.02944   -0.01887   -0.02381    0.01201
C70A  1    0.666046    0.824942    0.025269    10.50000    0.04615    0.03499 =
         0.04675   -0.02431    0.00976    0.01508
C71A  1    0.653907    1.225810    0.067889    10.50000    0.07729    0.04776 =
         0.04426    0.02841    0.00667    0.00648
C72A  1    0.707347    1.239424    0.104740    10.50000    0.09499    0.02952 =
         0.05758    0.00927    0.01596   -0.02868
C73A  1    0.802641    1.176354    0.186804    10.50000    0.04533    0.05019 =
         0.04653   -0.01281    0.02486   -0.01644
C74A  1    0.582125    1.000000    0.317883    10.50000    0.04252    0.15049 =
         0.04742    0.00000    0.02915    0.00000
C75A  1    0.837578    1.098280    0.221418    10.50000    0.04823    0.11961 =
         0.06115   -0.00470   -0.00028   -0.02897
C76A  1    0.845249    0.948695    0.258044    10.50000    0.02469    0.09306 =
         0.05662    0.00365    0.01089   -0.00041
C77A  1    0.820917    0.908295    0.128969    10.50000    0.03630    0.07068 =
         0.06750   -0.00917    0.03834    0.00896
C78A  1    0.658723    1.156939    0.014687    10.50000    0.07832    0.06286 =
         0.03711    0.02874   -0.00021    0.01148
C79A  1    0.623175    1.094128   -0.005214    10.50000    0.07466    0.07631 =
         0.05175    0.01236   -0.00342    0.02036
C80A  1    0.575987    1.093216    0.026932    10.50000    0.05544    0.07457 =
         0.03971    0.00896   -0.01729    0.02361
C81A  1    0.560655    1.000000    0.034638    10.50000    0.04346    0.07403 =
         0.04914    0.00000   -0.02113    0.00000
C82A  1    0.584882    0.819159    0.069606    10.50000    0.03591    0.05715 =
         0.05523   -0.02847   -0.00400    0.00417
PART    1
C1S   1    0.685568    0.500000    0.185041    10.50000    0.05914    0.02508 =
         0.05926    0.00000    0.02472    0.00000
C2S   1    0.712273    0.500000    0.250007    10.50000    0.06154    0.03681 =
         0.05349    0.00000   -0.01468    0.00000
AFIX  43
H2S   2    0.749238    0.500000    0.257201    10.50000   -1.20000
AFIX   0
C3S   1    0.684066    0.500000    0.300680    10.50000    0.04030    0.04220 =
         0.05506    0.00000    0.00984    0.00000
AFIX  43
H3S   2    0.702156    0.500000    0.342922    10.50000   -1.20000
AFIX   0
C4S   1    0.629680    0.500000    0.293137    10.50000    0.04565    0.04543 =
         0.04182    0.00000    0.00503    0.00000
AFIX  43
H4S   2    0.611299    0.500000    0.329596    10.50000   -1.20000
AFIX   0
C5S   1    0.602768    0.500000    0.231360    10.50000    0.03609    0.03014 =
         0.06523    0.00000    0.00058    0.00000
AFIX  43
H5S   2    0.565782    0.500000    0.225598    10.50000   -1.20000
AFIX   0
C6S   1    0.630768    0.500000    0.176273    10.50000    0.02557    0.02880 =
         0.06703    0.00000   -0.01093    0.00000
AFIX  43
H6S   2    0.612361    0.500000    0.134202    10.50000   -1.20000
AFIX   0
C7S   1    0.713717    0.500000    0.129018    10.50000    0.06621    0.03492 =
         0.04133    0.00000    0.01023    0.00000
AFIX  33
H7SA  2    0.751287    0.500000    0.143080    10.50000   -1.50000
H7SB  2    0.704395    0.446930    0.103150    10.50000   -1.50000
H7SC  2    0.704395    0.553070    0.103150    10.50000   -1.50000
AFIX   0
PART   1
DY1   6    0.659261    1.104627    0.240566    21.00000    0.02963    0.02277 =
         0.02794   -0.00336    0.00753    0.00488
S1    4    0.710904    0.973156    0.210106    10.50000    0.05744    0.04156 =
         0.05319   -0.00132   -0.00023    0.00195
DY2   6    0.660735    0.943596    0.098561    31.00000    0.03114    0.03031 =
         0.02493   -0.00668    0.00391   -0.00157
PART   3
DY3   6    0.763748    1.000000    0.180119    41.00000    0.02528    0.05201 =
         0.03382    0.00000   -0.00088    0.00000
PART   4
DY4   6    0.604052    1.000000    0.178432    51.00000    0.03740    0.05889 =
         0.05401    0.00000    0.00434    0.00000
PART   5
DY5   6    0.630437    0.915197    0.209271    61.00000    0.04930    0.03978 =
         0.08274   -0.01072    0.02781   -0.02112
PART   6
DY6   6    0.740017    1.000000    0.129775    71.00000    0.10125    0.58685 =
         0.10628    0.00000    0.03746    0.00000
PART   -1
AFIX  66
C11S  1    0.981416    1.000519    0.112899    10.50000    0.06218    0.10243 =
         0.03835   -0.01988    0.01383   -0.05031
C12S  1    0.978471    0.906861    0.106899    10.50000    0.11140    0.08702 =
         0.03863    0.00761    0.02246    0.05195
AFIX  43
H12S  2    0.997754    0.870229    0.138102    10.50000   -1.20000
AFIX  65
C13S  1    0.946703    0.867954    0.054263    10.50000    0.06607    0.04235 =
         0.06774    0.02761    0.04063    0.02069
AFIX  43
H13S  2    0.944733    0.805291    0.050249    10.50000   -1.20000
AFIX  65
C14S  1    0.917881    0.922705    0.007627    10.50000    0.03684    0.06590 =
         0.03851   -0.01924   -0.01491    0.00603
AFIX  43
H14S  2    0.896626    0.896673   -0.027590    10.50000   -1.20000
AFIX  65
C15S  1    0.920826    1.016363    0.013626    10.50000    0.04477    0.01422 =
         0.03475   -0.00377    0.00484    0.00523
AFIX  43
H15S  2    0.901542    1.052994   -0.017577    10.50000   -1.20000
AFIX  65
C16S  1    0.952593    1.055271    0.066262    10.50000    0.02257    0.06339 =
         0.03945   -0.00402    0.01478   -0.00241
AFIX   0
C17S  1    0.955436    1.158208    0.073077    10.50000    0.06377    0.02746 =
         0.08500   -0.00177    0.00772   -0.01620
AFIX  33
H17C  2    0.978930    1.173891    0.111728    10.50000   -1.50000
H17D  2    0.968590    1.183706    0.035248    10.50000   -1.50000
H17E  2    0.920573    1.181712    0.076538    10.50000   -1.50000
AFIX   0
HKLF    4


REM  dy2s@c82 in C2/m
REM R1 =  0.1181 for    5751 Fo > 4sig(Fo)  and  0.1679 for all    8689 data
REM   1046 parameters refined using   1283 restraints

END

WGHT      0.2000      0.0000

REM Highest difference peak  2.432,  deepest hole -1.731,  1-sigma level  0.253
Q1    1   0.6817  1.0434  0.2768  11.00000  0.05    2.43
Q2    1   0.6907  1.0000  0.0840  10.50000  0.05    2.24
Q3    1   0.6823  0.8819  0.1300  11.00000  0.05    2.13
Q4    1   0.6677  0.9400  0.1644  11.00000  0.05    1.99
Q5    1   0.5186  1.0000  0.3794  10.50000  0.05    1.81
Q6    1   0.7005  1.0000  0.2899  10.50000  0.05    1.62
Q7    1   0.6809  1.1347  0.1997  11.00000  0.05    1.61
Q8    1   0.5136  1.0000  0.4659  10.50000  0.05    1.57
Q9    1   0.6308  1.0000  0.1191  10.50000  0.05    1.57
Q10   1   0.7684  1.0195  0.3866  11.00000  0.05    1.41
Q11   1   0.6839  1.0000  0.1434  10.50000  0.05    1.40
Q12   1   0.6796  0.9710  0.2337  11.00000  0.05    1.37
Q13   1   0.8443  0.9767  0.2602  11.00000  0.05    1.35
Q14   1   0.4946  1.0589  0.3819  11.00000  0.05    1.35
Q15   1   0.5177  0.9536  0.4207  11.00000  0.05    1.34
Q16   1   0.5349  0.9366  0.4607  11.00000  0.05    1.21
Q17   1   0.6424  1.0000  0.0553  10.50000  0.05    1.19
Q18   1   0.6202  0.9352  0.3543  11.00000  0.05    1.17
Q19   1   0.7221  0.5000  0.1667  10.50000  0.05    1.11
Q20   1   0.5309  1.0000  0.4267  10.50000  0.05    1.10
;
_shelx_res_checksum              23312
####################################################################### 
# 
# This file contains crystal structure data downloaded from the 
# Cambridge Structural Database (CSD) hosted by the Cambridge 
# Crystallographic Data Centre (CCDC).
# 
# Full information about CCDC data access policies and citation 
# guidelines are available at http://www.ccdc.cam.ac.uk/access/V1 
# 
# Audit and citation data items may have been added by the CCDC. 
# Please retain this information to preserve the provenance of 
# this file and to allow appropriate attribution of the data. 
# 
#######################################################################

data_shelx
_database_code_depnum_ccdc_archive 'CCDC 1551313'
_audit_update_record             
;
2017-05-21 deposited with the CCDC.
2017-06-30 downloaded from the CCDC.
;
# start Validation Reply Form
_vrf_PLAT307_shelx               
;
PROBLEM: Isolated Metal Atom (Unusual !) ................ 
<Dy1<Dy2  
RESPONSE: This is disordered endohedral metal atom
;
_vrf_PLAT308_shelx               
;
PROBLEM:  Single Bonded Metal Atom (Unusual !) ................ 
<Dy3<Dy4<Dy5<DY6<DY7  
RESPONSE: This is disordered endohedral metal atom
;
_vrf_RINTA01_shelx               
;
PROBLEM: The value of Rint is greater than 0.25
RESPONSE: This is caused by the poor quality of the crystal. 
However, the analysis is reliable.
;
_vrf_PLAT020_shelx               
;
PROBLEM:   The value of Rint is greater than 0.12  
RESPONSE: This is caused by the poor quality of the crystal. 
However, the analysis is reliable.
;
_audit_creation_method           SHELXL-2016/6
_shelx_SHELXL_version_number     2016/6
_chemical_name_systematic        Dy2S@C3v(8)-C82/Ni(OEP)/2(C7H8)
_chemical_name_common            ;Dy2S@C3v(8)-C82/Ni(OEP)/2(C7H8);
_chemical_melting_point          ?
_chemical_formula_moiety         ;Dy2S@C3v(8)-C82/Ni(OEP)/2(C7H8);
_chemical_formula_sum            'C132 H60 Dy2 N4 Ni S'
_chemical_formula_weight         2117.61

loop_
_atom_type_symbol
_atom_type_description
_atom_type_scat_dispersion_real
_atom_type_scat_dispersion_imag
_atom_type_scat_source
C C 0.0060 0.0030 'International Tables Vol C Tables 4.2.6.8 and 6.1.1.4'
H H 0.0000 0.0000 'International Tables Vol C Tables 4.2.6.8 and 6.1.1.4'
N N 0.0110 0.0050 'International Tables Vol C Tables 4.2.6.8 and 6.1.1.4'
S S 0.1760 0.1950 'International Tables Vol C Tables 4.2.6.8 and 6.1.1.4'
Ni Ni 0.2530 1.6900 'International Tables Vol C Tables 4.2.6.8 and 6.1.1.4'
Dy Dy -0.3790 6.5120 'International Tables Vol C Tables 4.2.6.8 and 6.1.1.4'

_space_group_crystal_system      monoclinic
_space_group_IT_number           12
_space_group_name_H-M_alt        'C 2/m'
_space_group_name_Hall           '-C 2y'

_shelx_space_group_comment       
;
The symmetry employed for this shelxl refinement is uniquely defined
by the following loop, which should always be used as a source of
symmetry information in preference to the above space-group names.
They are only intended as comments.
;

loop_
_space_group_symop_operation_xyz
'x, y, z'
'-x, y, -z'
'x+1/2, y+1/2, z'
'-x+1/2, y+1/2, -z'
'-x, -y, -z'
'x, -y, z'
'-x+1/2, -y+1/2, -z'
'x+1/2, -y+1/2, z'

_cell_length_a                   25.250(5)
_cell_length_b                   14.860(3)
_cell_length_c                   20.460(4)
_cell_angle_alpha                90
_cell_angle_beta                 97.74(3)
_cell_angle_gamma                90
_cell_volume                     7607(3)
_cell_formula_units_Z            4
_cell_measurement_temperature    100(2)
_cell_measurement_reflns_used    56365
_cell_measurement_theta_min      1
_cell_measurement_theta_max      30

_exptl_crystal_description       block
_exptl_crystal_colour            black
_exptl_crystal_density_meas      ?
_exptl_crystal_density_method    ?
_exptl_crystal_density_diffrn    1.849
_exptl_crystal_F_000             4224
_exptl_transmission_factor_min   ?
_exptl_transmission_factor_max   ?
_exptl_crystal_size_max          0.1
_exptl_crystal_size_mid          0.1
_exptl_crystal_size_min          0.05
_exptl_absorpt_coefficient_mu    4.092
_shelx_estimated_absorpt_T_min   ?
_shelx_estimated_absorpt_T_max   ?
_exptl_absorpt_correction_type   none
_exptl_absorpt_correction_T_min  ?
_exptl_absorpt_correction_T_max  ?
_exptl_absorpt_process_details   ?
_exptl_absorpt_special_details   ?
_diffrn_ambient_temperature      100(2)
_diffrn_radiation_wavelength     0.89429
_diffrn_radiation_type           synchrotron
_diffrn_source                   'BESSY BL MX-14.3'
_diffrn_measurement_device_type  MAR225CCD
_diffrn_measurement_method       'phi scan'
_diffrn_detector_area_resol_mean ?
_diffrn_reflns_number            56365
_diffrn_reflns_av_unetI/netI     0.2024
_diffrn_reflns_av_R_equivalents  0.2753
_diffrn_reflns_limit_h_min       -32
_diffrn_reflns_limit_h_max       31
_diffrn_reflns_limit_k_min       -19
_diffrn_reflns_limit_k_max       19
_diffrn_reflns_limit_l_min       -26
_diffrn_reflns_limit_l_max       26
_diffrn_reflns_theta_min         2.258
_diffrn_reflns_theta_max         36.099
_diffrn_reflns_theta_full        32.451
_diffrn_measured_fraction_theta_max 0.911
_diffrn_measured_fraction_theta_full 0.959
_diffrn_reflns_Laue_measured_fraction_max 0.911
_diffrn_reflns_Laue_measured_fraction_full 0.959
_diffrn_reflns_point_group_measured_fraction_max 0.911
_diffrn_reflns_point_group_measured_fraction_full 0.959
_reflns_number_total             8627
_reflns_number_gt                4462
_reflns_threshold_expression     'I > 2\s(I)'
_reflns_Friedel_coverage         0.000
_reflns_Friedel_fraction_max     .
_reflns_Friedel_fraction_full    .

_reflns_special_details          
;
 Reflections were merged by SHELXL according to the crystal
 class for the calculation of statistics and refinement.
 
 _reflns_Friedel_fraction is defined as the number of unique
 Friedel pairs measured divided by the number that would be
 possible theoretically, ignoring centric projections and
 systematic absences.
;

_computing_data_collection       XDS
_computing_cell_refinement       XDS
_computing_data_reduction        XDS
_computing_structure_solution    'SHELXT 2014/5 (Sheldrick, 2014)'
_computing_structure_refinement  'SHELXL-2016/6 (Sheldrick, 2016)'
_computing_molecular_graphics    ?
_computing_publication_material  ?
_refine_special_details          ?
_refine_ls_structure_factor_coef Fsqd
_refine_ls_matrix_type           full
_refine_ls_weighting_scheme      calc
_refine_ls_weighting_details     
'w=1/[\s^2^(Fo^2^)+(0.1528P)^2^+233.2237P] where P=(Fo^2^+2Fc^2^)/3'
_atom_sites_solution_primary     ?
_atom_sites_solution_secondary   ?
_atom_sites_solution_hydrogens   geom
_refine_ls_hydrogen_treatment    constr
_refine_ls_extinction_method     'SHELXL-2016/6 (Sheldrick 2016)'
_refine_ls_extinction_coef       0.0038(5)
_refine_ls_extinction_expression Fc^*^=kFc[1+0.001xFc^2^\l^3^/sin(2\q)]^-1/4^
_refine_ls_number_reflns         8627
_refine_ls_number_parameters     1082
_refine_ls_number_restraints     956
_refine_ls_R_factor_all          0.2340
_refine_ls_R_factor_gt           0.1630
_refine_ls_wR_factor_ref         0.4406
_refine_ls_wR_factor_gt          0.4063
_refine_ls_goodness_of_fit_ref   1.065
_refine_ls_restrained_S_all      1.032
_refine_ls_shift/su_max          0.006
_refine_ls_shift/su_mean         0.001

loop_
_atom_site_label
_atom_site_type_symbol
_atom_site_fract_x
_atom_site_fract_y
_atom_site_fract_z
_atom_site_U_iso_or_equiv
_atom_site_adp_type
_atom_site_occupancy
_atom_site_site_symmetry_order
_atom_site_calc_flag
_atom_site_refinement_flags_posn
_atom_site_refinement_flags_adp
_atom_site_refinement_flags_occupancy
_atom_site_disorder_assembly
_atom_site_disorder_group
Ni1P Ni 0.48477(7) 0.500000 0.57970(9) 0.0298(6) Uani 1 2 d S T P A 1
N1P N 0.5441(4) 0.500000 0.6528(6) 0.033(3) Uani 1 2 d S T P A 1
N2P N 0.4837(3) 0.6324(5) 0.5809(5) 0.0282(19) Uani 1 1 d . . . A 1
N3P N 0.4236(5) 0.500000 0.5094(6) 0.030(3) Uani 1 2 d S T P A 1
C1P C 0.6083(4) 0.5444(9) 0.7379(5) 0.040(3) Uani 1 1 d . . . A 1
C2P C 0.5694(4) 0.5744(10) 0.6832(5) 0.039(3) Uani 1 1 d . . . A 1
C3P C 0.5575(4) 0.6629(10) 0.6689(6) 0.040(3) Uani 1 1 d . . . A 1
H3P H 0.577215 0.707432 0.693015 0.048 Uiso 1 1 calc R U . A 1
C4P C 0.5169(4) 0.6882(8) 0.6196(6) 0.038(3) Uani 1 1 d . . . A 1
C5P C 0.5030(4) 0.7813(8) 0.6074(8) 0.047(3) Uani 1 1 d . . . A 1
C6P C 0.4602(5) 0.7823(9) 0.5587(7) 0.048(3) Uani 1 1 d . . . A 1
C7P C 0.4499(4) 0.6885(9) 0.5425(6) 0.040(3) Uani 1 1 d . . . A 1
C8P C 0.4094(4) 0.6600(8) 0.4961(6) 0.036(3) Uani 1 1 d . . . A 1
H8P H 0.389250 0.703903 0.471720 0.044 Uiso 1 1 calc R U . A 1
C9P C 0.3963(4) 0.5728(7) 0.4825(5) 0.029(2) Uani 1 1 d . . . A 1
C10P C 0.3513(4) 0.5448(8) 0.4341(5) 0.032(2) Uani 1 1 d . . . A 1
C11P C 0.3123(4) 0.6093(9) 0.3979(5) 0.036(3) Uani 1 1 d . . . A 1
H11A H 0.294958 0.580760 0.358049 0.043 Uiso 1 1 calc R U . A 1
H11B H 0.331503 0.661563 0.384994 0.043 Uiso 1 1 calc R U . A 1
C12P C 0.2699(5) 0.6397(11) 0.4398(6) 0.054(4) Uani 1 1 d . . . A 1
H12A H 0.245803 0.680890 0.414888 0.081 Uiso 1 1 calc R U . A 1
H12B H 0.250407 0.588309 0.451954 0.081 Uiso 1 1 calc R U . A 1
H12C H 0.286933 0.669070 0.478885 0.081 Uiso 1 1 calc R U . A 1
C13P C 0.4296(5) 0.8532(12) 0.5301(9) 0.068(5) Uani 1 1 d . . . A 1
H13A H 0.424768 0.844688 0.482692 0.082 Uiso 1 1 calc R U . A 1
H13B H 0.449809 0.908329 0.539359 0.082 Uiso 1 1 calc R U . A 1
C14P C 0.3743(6) 0.8666(12) 0.5518(10) 0.074(5) Uani 1 1 d . . . A 1
H14A H 0.356965 0.917181 0.528957 0.111 Uiso 1 1 calc R U . A 1
H14B H 0.353121 0.813493 0.541639 0.111 Uiso 1 1 calc R U . A 1
H14C H 0.378247 0.877351 0.598499 0.111 Uiso 1 1 calc R U . A 1
C15P C 0.5292(5) 0.8600(9) 0.6464(9) 0.060(4) Uani 1 1 d . . . A 1
H15A H 0.519741 0.915121 0.622230 0.072 Uiso 1 1 calc R U . A 1
H15B H 0.567657 0.853133 0.650290 0.072 Uiso 1 1 calc R U . A 1
C16P C 0.5129(7) 0.8683(13) 0.7151(11) 0.090(7) Uani 1 1 d . . . A 1
H16A H 0.530717 0.919102 0.737299 0.136 Uiso 1 1 calc R U . A 1
H16B H 0.474947 0.876586 0.711717 0.136 Uiso 1 1 calc R U . A 1
H16C H 0.522890 0.814562 0.739793 0.136 Uiso 1 1 calc R U . A 1
C17P C 0.6398(4) 0.6086(12) 0.7848(6) 0.053(4) Uani 1 1 d . . . A 1
H17A H 0.671549 0.578279 0.806140 0.064 Uiso 1 1 calc R U . A 1
H17B H 0.651336 0.658973 0.760034 0.064 Uiso 1 1 calc R U . A 1
C18P C 0.6084(5) 0.6431(11) 0.8362(6) 0.055(4) Uani 1 1 d . . . A 1
H18A H 0.630032 0.683673 0.864851 0.082 Uiso 1 1 calc R U . A 1
H18B H 0.577293 0.674228 0.815289 0.082 Uiso 1 1 calc R U . A 1
H18C H 0.597502 0.593549 0.861386 0.082 Uiso 1 1 calc R U . A 1
C1A C 0.4164(9) 0.500000 0.6769(11) 0.062(5) Uani 1 2 d S TU P B 1
C2A C 0.3816(13) 0.396(3) 0.6555(18) 0.057(6) Uani 0.5 1 d . U P B 1
C3A C 0.3961(13) 0.331(3) 0.7052(17) 0.052(6) Uani 0.5 1 d . U P B 1
C4A C 0.4403(14) 0.357(3) 0.7512(19) 0.058(6) Uani 0.5 1 d . U P B 1
C5A C 0.4514(10) 0.455(2) 0.7304(13) 0.055(5) Uani 0.5 1 d . U P B 1
C6A C 0.4701(7) 0.500000 0.7821(10) 0.060(4) Uani 1 2 d S TU P B 1
C7A C 0.4809(6) 0.500000 0.8478(10) 0.061(4) Uani 1 2 d S TU P B 1
C8A C 0.4670(12) 0.398(3) 0.8626(16) 0.060(6) Uani 0.5 1 d . U P B 1
C9A C 0.450(2) 0.330(4) 0.816(2) 0.051(6) Uani 0.5 1 d . U P B 1
C10A C 0.4063(14) 0.268(3) 0.840(2) 0.055(6) Uani 0.5 1 d . U P B 1
C11A C 0.3871(11) 0.275(2) 0.9028(15) 0.049(6) Uani 0.5 1 d . U P B 1
C12A C 0.4082(12) 0.349(3) 0.9476(16) 0.052(6) Uani 0.5 1 d . U P B 1
C13A C 0.4507(10) 0.405(2) 0.9299(13) 0.050(5) Uani 0.5 1 d . U P B 1
C14A C 0.4502(7) 0.500000 0.9501(9) 0.051(4) Uani 1 2 d S TU P B 1
C15A C 0.4147(11) 0.532(2) 0.9842(13) 0.061(6) Uani 0.5 1 d . U P B 1
C16A C 0.3729(8) 0.500000 1.0030(11) 0.079(5) Uani 1 2 d DS TU P B 1
C17A C 0.3782(10) 0.3966(19) 0.9871(16) 0.069(6) Uani 0.5 1 d D U P B 1
C18A C 0.3261(10) 0.354(2) 0.9821(14) 0.058(6) Uani 0.5 1 d D U P B 1
C19A C 0.2873(11) 0.423(2) 0.998(2) 0.060(7) Uani 0.5 1 d D U P B 1
C20A C 0.3187(8) 0.500000 1.0156(9) 0.065(5) Uani 1 2 d DS TU P B 1
C21A C 0.3013(16) 0.590(3) 1.002(3) 0.065(7) Uani 0.5 1 d . U P B 1
C22A C 0.2501(13) 0.610(2) 0.9749(15) 0.065(6) Uani 0.5 1 d D U P B 1
C23A C 0.2171(11) 0.5291(19) 0.9556(14) 0.062(6) Uani 0.5 1 d D U P B 1
C24A C 0.2349(13) 0.428(3) 0.9659(16) 0.057(6) Uani 0.5 1 d . U P B 1
C25A C 0.2127(10) 0.370(2) 0.9209(15) 0.050(5) Uani 0.5 1 d . U P B 1
C26A C 0.1746(11) 0.394(3) 0.8636(15) 0.052(5) Uani 0.5 1 d . U P B 1
C27A C 0.1606(8) 0.500000 0.8479(12) 0.066(5) Uani 1 2 d S TU P B 1
C28A C 0.1788(10) 0.556(2) 0.8990(14) 0.066(6) Uani 0.5 1 d D U P B 1
C29A C 0.1920(11) 0.644(2) 0.8779(14) 0.054(6) Uani 0.5 1 d D U P B 1
C30A C 0.183(2) 0.659(5) 0.811(4) 0.053(7) Uani 0.5 1 d . U P B 1
C31A C 0.1677(14) 0.605(3) 0.7643(19) 0.057(6) Uani 0.5 1 d . U P B 1
C32A C 0.1526(7) 0.500000 0.7802(11) 0.063(5) Uani 1 2 d S TU P B 1
C33A C 0.1592(9) 0.458(2) 0.7276(15) 0.059(6) Uani 0.5 1 d . U P B 1
C34A C 0.1804(8) 0.500000 0.6716(12) 0.071(5) Uani 1 2 d S TU P B 1
C35A C 0.1825(11) 0.607(2) 0.6960(16) 0.061(6) Uani 0.5 1 d . U P B 1
C36A C 0.2223(15) 0.661(3) 0.682(2) 0.066(7) Uani 0.5 1 d . U P B 1
C37A C 0.2511(14) 0.616(3) 0.6347(16) 0.057(6) Uani 0.5 1 d . U P B 1
C38A C 0.2568(10) 0.500000 0.6093(11) 0.072(5) Uani 1 2 d S TU P B 1
C39A C 0.2209(13) 0.463(2) 0.6326(15) 0.073(6) Uani 0.5 1 d . U P B 1
C40A C 0.2303(13) 0.379(2) 0.6506(17) 0.069(7) Uani 0.5 1 d D U P B 1
C41A C 0.2852(13) 0.352(2) 0.6446(15) 0.059(7) Uani 0.5 1 d D U P B 1
C42A C 0.3287(13) 0.413(3) 0.629(2) 0.049(6) Uani 0.5 1 d . U P B 1
C43A C 0.3125(8) 0.500000 0.6092(9) 0.058(4) Uani 1 2 d S TU P B 1
C44A C 0.3451(16) 0.584(4) 0.624(2) 0.056(7) Uani 0.5 1 d . U P B 1
C45A C 0.3080(13) 0.654(3) 0.6416(17) 0.050(6) Uani 0.5 1 d . U P B 1
C46A C 0.3309(11) 0.720(2) 0.6813(13) 0.059(6) Uani 0.5 1 d D U P B 1
C47A C 0.3841(12) 0.712(2) 0.7145(14) 0.058(6) Uani 0.5 1 d D U P B 1
C48A C 0.4210(13) 0.634(2) 0.7105(15) 0.045(5) Uani 0.5 1 d . U P B 1
C49A C 0.3984(13) 0.567(3) 0.6628(13) 0.050(5) Uani 0.5 1 d . U P B 1
C50A C 0.4541(11) 0.603(3) 0.7675(15) 0.054(6) Uani 0.5 1 d . U P B 1
C51A C 0.451(2) 0.658(3) 0.8255(18) 0.057(7) Uani 0.5 1 d D U P B 1
C52A C 0.4192(16) 0.733(3) 0.8237(15) 0.065(7) Uani 0.5 1 d D U P B 1
C53A C 0.3862(12) 0.758(2) 0.7742(15) 0.071(6) Uani 0.5 1 d D U P B 1
C54A C 0.3341(12) 0.797(2) 0.7763(15) 0.067(6) Uani 0.5 1 d D U P B 1
C55A C 0.3206(14) 0.787(4) 0.8350(15) 0.072(7) Uani 0.5 1 d D U P B 1
C56A C 0.3538(11) 0.777(2) 0.8959(14) 0.073(7) Uani 0.5 1 d D U P B 1
C57A C 0.4025(13) 0.741(2) 0.8863(15) 0.068(7) Uani 0.5 1 d D U P B 1
C58A C 0.4259(10) 0.6736(19) 0.9260(12) 0.058(6) Uani 0.5 1 d D U P B 1
C59A C 0.3965(13) 0.634(2) 0.9742(16) 0.060(7) Uani 0.5 1 d D U P B 1
C60A C 0.3470(13) 0.664(2) 0.9799(16) 0.066(7) Uani 0.5 1 d D U P B 1
C61A C 0.3242(10) 0.733(2) 0.9400(13) 0.067(7) Uani 0.5 1 d D U P B 1
C62A C 0.2340(14) 0.679(2) 0.9268(14) 0.060(6) Uani 0.5 1 d D U P B 1
C63A C 0.2698(11) 0.731(3) 0.9102(13) 0.061(6) Uani 0.5 1 d D U P B 1
C64A C 0.2281(13) 0.732(2) 0.7920(16) 0.056(5) Uani 0.5 1 d . U P B 1
C65A C 0.2684(11) 0.761(2) 0.8434(13) 0.061(6) Uani 0.5 1 d D U P B 1
C66A C 0.2439(17) 0.726(4) 0.726(3) 0.058(7) Uani 0.5 1 d . U P B 1
C67A C 0.2985(10) 0.755(2) 0.7267(14) 0.057(6) Uani 0.5 1 d D U P B 1
C68A C 0.4608(11) 0.630(2) 0.8905(14) 0.057(6) Uani 0.5 1 d D U P B 1
C69A C 0.4724(10) 0.544(2) 0.9006(13) 0.055(5) Uani 0.5 1 d . U P B 1
C70A C 0.3625(12) 0.243(2) 0.7955(17) 0.052(5) Uani 0.5 1 d . U P B 1
C71A C 0.3540(12) 0.271(2) 0.7260(15) 0.050(5) Uani 0.5 1 d . U P B 1
C72A C 0.3005(11) 0.281(2) 0.6916(14) 0.054(5) Uani 0.5 1 d D U P B 1
C73A C 0.2562(11) 0.267(3) 0.730(2) 0.051(7) Uani 0.5 1 d D U P B 1
C74A C 0.2622(12) 0.246(2) 0.8025(16) 0.050(5) Uani 0.5 1 d . U P B 1
C75A C 0.3341(10) 0.254(2) 0.8934(15) 0.048(5) Uani 0.5 1 d . U P B 1
C76A C 0.3017(14) 0.291(2) 0.9354(15) 0.050(6) Uani 0.5 1 d . U P B 1
C77A C 0.2441(13) 0.299(2) 0.9065(16) 0.046(6) Uani 0.5 1 d . U P B 1
C78A C 0.2286(11) 0.277(2) 0.8377(16) 0.051(5) Uani 0.5 1 d . U P B 1
C79A C 0.2110(11) 0.323(2) 0.7023(17) 0.060(7) Uani 0.5 1 d D U P B 1
C80A C 0.1772(14) 0.373(3) 0.7459(19) 0.056(6) Uani 0.5 1 d . U P B 1
C81A C 0.1915(19) 0.329(4) 0.812(4) 0.050(7) Uani 0.5 1 d . U P B 1
C82A C 0.3134(14) 0.226(3) 0.8205(19) 0.053(6) Uani 0.5 1 d . U P B 1
C1S C 0.3157(8) 0.000000 0.8166(12) 0.076(8) Uani 1 2 d S T P C 1
C2S C 0.3696(8) 0.000000 0.8259(12) 0.060(6) Uani 1 2 d S T P C 1
H2S H 0.387984 0.000000 0.868482 0.072 Uiso 1 2 calc R U P C 1
C3S C 0.3989(8) 0.000000 0.7703(11) 0.056(5) Uani 1 2 d S T P C 1
H3S H 0.436089 0.000000 0.776653 0.067 Uiso 1 2 calc R U P C 1
C4S C 0.3712(9) 0.000000 0.7073(10) 0.063(6) Uani 1 2 d S T P C 1
H4S H 0.388821 0.000000 0.670207 0.075 Uiso 1 2 calc R U P C 1
C5S C 0.3149(8) 0.000000 0.7019(13) 0.076(8) Uani 1 2 d S T P C 1
H5S H 0.295624 0.000000 0.659854 0.091 Uiso 1 2 calc R U P C 1
C6S C 0.2882(10) 0.000000 0.7519(13) 0.079(8) Uani 1 2 d S T P C 1
H6S H 0.251002 0.000000 0.745056 0.095 Uiso 1 2 calc R U P C 1
C7S C 0.2873(9) 0.000000 0.8728(10) 0.081(9) Uani 1 2 d S T P C 1
H7SA H 0.249558 0.000000 0.858279 0.122 Uiso 1 2 calc R U P C 1
H7SB H 0.296723 -0.052748 0.898928 0.122 Uiso 0.5 1 calc R U P C 1
H7SC H 0.296723 0.052748 0.898928 0.122 Uiso 0.5 1 calc R U P C 1
Dy1 Dy 0.30926(13) 0.500000 0.71496(15) 0.0472(14) Uani 0.247(4) 2 d S TU P D 2
S1 S 0.3319(4) 0.4419(9) 0.8184(6) 0.052(3) Uani 0.312(3) 1 d . . P D 2
Dy2 Dy 0.25433(12) 0.500000 0.86397(16) 0.0831(17) Uani 0.379(4) 2 d S TU P D 2
Dy3 Dy 0.2962(2) 0.4277(3) 0.88616(19) 0.0743(15) Uani 0.242(3) 1 d . U P E 3
S2 S 0.2908(6) 0.500000 0.7757(7) 0.072(5) Uani 0.375(5) 2 d S T P E 3
Dy4 Dy 0.3579(3) 0.4080(4) 0.7763(4) 0.0625(18) Uani 0.177(3) 1 d . U P F 4
Dy5 Dy 0.3835(3) 0.4433(6) 0.8013(5) 0.094(3) Uani 0.157(3) 1 d . U P G 5
Dy6 Dy 0.2740(7) 0.4275(9) 0.8673(8) 0.025(4) Uani 0.043(3) 1 d . U P H 6
Dy7 Dy 0.3364(7) 0.4230(14) 0.7473(10) 0.082(4) Uani 0.068(3) 1 d . U P I 7
C11S C 0.0488(11) 0.443(3) 0.9349(13) 0.057(6) Uani 0.5 1 d . U P J -1
C12S C 0.0198(9) 0.488(4) 0.8870(10) 0.059(6) Uani 0.5 1 d . U P J -1
H12S H -0.001099 0.459631 0.852259 0.071 Uiso 0.5 1 calc R U P J -1
C13S C 0.0229(12) 0.592(3) 0.8927(14) 0.060(6) Uani 0.5 1 d . U P J -1
H13S H 0.003849 0.626998 0.860080 0.072 Uiso 0.5 1 calc R U P J -1
C14S C 0.0524(18) 0.632(4) 0.943(2) 0.060(6) Uani 0.5 1 d . U P J -1
H14S H 0.052885 0.694133 0.946797 0.072 Uiso 0.5 1 calc R U P J -1
C15S C 0.0831(12) 0.578(3) 0.9921(15) 0.060(6) Uani 0.5 1 d . U P J -1
H15S H 0.104919 0.605099 1.027016 0.071 Uiso 0.5 1 calc R U P J -1
C16S C 0.0796(10) 0.481(3) 0.9863(12) 0.059(6) Uani 0.5 1 d . U P J -1
H16S H 0.098779 0.444790 1.018137 0.070 Uiso 0.5 1 calc R U P J -1
C17S C 0.042(2) 0.341(3) 0.926(2) 0.075(14) Uani 0.5 1 d . . P J -1
H17C H 0.063784 0.310621 0.961764 0.113 Uiso 0.5 1 calc R U P J -1
H17D H 0.005386 0.324867 0.926290 0.113 Uiso 0.5 1 calc R U P J -1
H17E H 0.053381 0.323145 0.885027 0.113 Uiso 0.5 1 calc R U P J -1

loop_
_atom_site_aniso_label
_atom_site_aniso_U_11
_atom_site_aniso_U_22
_atom_site_aniso_U_33
_atom_site_aniso_U_23
_atom_site_aniso_U_13
_atom_site_aniso_U_12
Ni1P 0.0142(9) 0.0487(13) 0.0256(10) 0.000 -0.0006(7) 0.000
N1P 0.014(5) 0.052(9) 0.035(7) 0.000 0.009(5) 0.000
N2P 0.019(4) 0.018(4) 0.046(5) -0.003(4) -0.002(4) -0.003(3)
N3P 0.023(6) 0.035(8) 0.030(6) 0.000 0.004(5) 0.000
C1P 0.013(4) 0.080(9) 0.028(5) 0.001(5) 0.004(4) -0.005(5)
C2P 0.017(5) 0.076(10) 0.026(5) -0.009(6) 0.003(4) -0.011(5)
C3P 0.017(5) 0.065(9) 0.039(6) -0.003(6) 0.006(4) -0.003(5)
C4P 0.029(5) 0.043(7) 0.042(6) -0.017(5) 0.004(5) -0.011(5)
C5P 0.019(5) 0.028(7) 0.091(10) -0.019(6) 0.005(6) -0.006(4)
C6P 0.027(6) 0.044(8) 0.076(9) -0.014(7) 0.014(6) -0.009(5)
C7P 0.014(4) 0.048(8) 0.058(7) 0.003(6) 0.007(5) 0.003(5)
C8P 0.029(5) 0.030(6) 0.048(6) 0.001(5) -0.001(5) 0.002(5)
C9P 0.019(4) 0.022(5) 0.044(6) 0.007(5) -0.005(4) 0.004(4)
C10P 0.019(5) 0.053(7) 0.022(5) 0.007(4) -0.004(4) 0.002(4)
C11P 0.018(5) 0.060(8) 0.028(5) -0.001(5) 0.002(4) 0.003(5)
C12P 0.028(6) 0.090(11) 0.044(7) 0.002(7) 0.009(5) 0.020(7)
C13P 0.030(6) 0.083(12) 0.091(12) -0.014(10) 0.008(7) 0.006(7)
C14P 0.050(8) 0.056(10) 0.119(15) -0.014(10) 0.022(9) -0.007(7)
C15P 0.040(7) 0.036(8) 0.106(12) -0.033(8) 0.017(8) -0.007(6)
C16P 0.059(10) 0.067(12) 0.144(19) -0.050(12) 0.014(11) -0.010(9)
C17P 0.018(5) 0.097(12) 0.043(7) 0.001(7) -0.002(5) -0.014(6)
C18P 0.044(7) 0.082(11) 0.039(7) -0.015(7) 0.006(6) -0.017(7)
C1A 0.048(9) 0.096(12) 0.049(9) 0.000 0.032(8) 0.000
C2A 0.044(11) 0.080(13) 0.052(11) -0.011(11) 0.019(10) 0.006(10)
C3A 0.040(10) 0.063(13) 0.058(11) -0.014(11) 0.024(10) 0.011(10)
C4A 0.044(11) 0.077(13) 0.055(12) -0.012(11) 0.015(10) 0.019(10)
C5A 0.033(9) 0.093(12) 0.042(9) -0.016(9) 0.015(9) 0.007(9)
C6A 0.027(7) 0.111(12) 0.045(8) 0.000 0.010(7) 0.000
C7A 0.016(6) 0.121(12) 0.045(8) 0.000 0.005(7) 0.000
C8A 0.034(10) 0.107(13) 0.038(10) -0.004(11) 0.004(9) 0.012(10)
C9A 0.037(11) 0.083(13) 0.038(11) -0.008(11) 0.018(10) 0.019(11)
C10A 0.043(11) 0.071(12) 0.056(12) 0.002(11) 0.019(10) 0.016(10)
C11A 0.035(10) 0.069(12) 0.044(11) 0.008(10) 0.010(9) 0.010(10)
C12A 0.037(11) 0.082(13) 0.035(11) 0.019(10) -0.008(9) 0.002(11)
C13A 0.024(9) 0.087(12) 0.038(10) 0.011(10) -0.001(8) 0.006(9)
C14A 0.022(7) 0.088(11) 0.041(8) 0.000 -0.001(6) 0.000
C15A 0.049(10) 0.091(13) 0.037(9) 0.004(9) -0.013(9) -0.015(9)
C16A 0.062(10) 0.123(13) 0.045(9) 0.000 -0.015(8) 0.000
C17A 0.064(12) 0.101(14) 0.038(10) 0.010(11) -0.009(10) 0.001(12)
C18A 0.062(12) 0.083(13) 0.023(9) 0.017(10) -0.008(10) 0.003(12)
C19A 0.060(13) 0.094(14) 0.024(10) 0.009(11) 0.000(11) -0.008(12)
C20A 0.058(9) 0.100(12) 0.035(8) 0.000 0.001(8) 0.000
C21A 0.056(12) 0.095(13) 0.042(11) -0.013(11) -0.002(11) -0.010(11)
C22A 0.057(12) 0.093(14) 0.048(11) -0.011(11) 0.025(10) -0.006(12)
C23A 0.048(11) 0.091(15) 0.051(10) 0.002(10) 0.020(10) -0.001(10)
C24A 0.040(12) 0.092(14) 0.044(10) 0.017(11) 0.028(10) -0.010(11)
C25A 0.029(10) 0.074(13) 0.052(11) 0.009(10) 0.024(9) -0.013(9)
C26A 0.029(10) 0.078(13) 0.052(11) 0.005(11) 0.011(9) -0.010(10)
C27A 0.036(8) 0.098(12) 0.064(10) 0.000 0.004(8) 0.000
C28A 0.043(10) 0.089(13) 0.067(11) -0.005(11) 0.015(10) 0.005(10)
C29A 0.037(11) 0.081(13) 0.051(11) -0.004(11) 0.027(10) 0.002(10)
C30A 0.027(12) 0.079(14) 0.057(12) 0.007(12) 0.016(11) 0.009(11)
C31A 0.021(10) 0.088(14) 0.061(12) 0.009(11) 0.001(10) 0.005(10)
C32A 0.020(7) 0.104(12) 0.061(9) 0.000 -0.006(7) 0.000
C33A 0.022(9) 0.095(13) 0.055(10) -0.007(10) -0.010(9) 0.002(9)
C34A 0.040(8) 0.102(12) 0.064(10) 0.000 -0.013(8) 0.000
C35A 0.032(9) 0.082(13) 0.064(12) 0.013(11) -0.012(10) 0.005(10)
C36A 0.050(12) 0.086(14) 0.058(12) 0.011(12) -0.012(11) 0.006(11)
C37A 0.043(11) 0.085(13) 0.044(11) 0.019(10) 0.005(10) 0.005(11)
C38A 0.061(10) 0.105(12) 0.045(9) 0.000 -0.006(8) 0.000
C39A 0.066(11) 0.091(13) 0.050(11) 0.008(10) -0.029(10) -0.018(10)
C40A 0.078(13) 0.071(13) 0.050(12) -0.001(11) -0.015(12) -0.018(12)
C41A 0.068(13) 0.072(13) 0.036(10) -0.014(10) 0.003(12) -0.011(13)
C42A 0.047(12) 0.074(12) 0.028(10) -0.022(9) 0.017(11) -0.008(11)
C43A 0.058(9) 0.087(11) 0.028(7) 0.000 -0.001(7) 0.000
C44A 0.062(13) 0.075(12) 0.029(10) 0.003(10) 0.000(12) -0.012(12)
C45A 0.053(12) 0.054(12) 0.039(10) 0.010(9) -0.003(11) -0.013(11)
C46A 0.064(12) 0.052(11) 0.057(11) 0.000(10) -0.008(11) -0.007(11)
C47A 0.063(12) 0.056(12) 0.057(11) 0.006(11) 0.017(11) -0.018(11)
C48A 0.045(8) 0.057(9) 0.037(8) 0.006(7) 0.019(7) -0.010(7)
C49A 0.053(11) 0.075(13) 0.028(9) 0.006(10) 0.030(9) -0.006(10)
C50A 0.034(10) 0.086(13) 0.042(10) -0.004(10) 0.002(9) -0.015(10)
C51A 0.048(12) 0.079(14) 0.041(12) -0.007(12) 0.000(11) -0.027(12)
C52A 0.067(14) 0.072(13) 0.059(13) -0.006(12) 0.012(11) -0.024(12)
C53A 0.079(13) 0.070(13) 0.065(12) -0.012(11) 0.017(11) -0.016(12)
C54A 0.070(12) 0.069(13) 0.064(12) -0.006(11) 0.012(11) 0.002(11)
C55A 0.078(14) 0.075(14) 0.063(13) 0.002(12) 0.011(12) -0.010(12)
C56A 0.079(13) 0.076(14) 0.064(12) -0.006(12) 0.004(12) -0.020(12)
C57A 0.074(14) 0.069(13) 0.059(13) -0.008(11) -0.003(12) -0.017(12)
C58A 0.055(12) 0.067(12) 0.043(11) -0.010(10) -0.018(10) -0.024(11)
C59A 0.067(12) 0.067(13) 0.041(11) -0.004(11) -0.012(11) -0.028(11)
C60A 0.067(13) 0.084(13) 0.046(11) -0.012(11) 0.005(12) -0.032(12)
C61A 0.068(13) 0.085(14) 0.049(12) -0.013(11) 0.013(12) -0.019(12)
C62A 0.058(13) 0.086(14) 0.043(11) -0.014(11) 0.030(10) 0.003(12)
C63A 0.060(12) 0.084(13) 0.041(10) -0.009(11) 0.018(11) -0.001(12)
C64A 0.049(11) 0.064(12) 0.055(11) 0.009(10) 0.011(11) 0.009(10)
C65A 0.064(12) 0.073(13) 0.047(11) 0.007(11) 0.015(11) -0.006(11)
C66A 0.053(12) 0.063(13) 0.056(12) 0.006(11) -0.005(11) -0.001(12)
C67A 0.056(11) 0.048(11) 0.065(11) 0.008(10) 0.001(10) 0.005(10)
C68A 0.039(11) 0.086(13) 0.040(11) -0.011(11) -0.011(10) -0.019(10)
C69A 0.026(9) 0.097(12) 0.039(9) -0.003(9) -0.009(9) -0.008(9)
C70A 0.036(10) 0.043(11) 0.080(12) -0.003(10) 0.022(10) 0.007(9)
C71A 0.046(10) 0.045(11) 0.061(11) -0.010(10) 0.015(10) -0.001(10)
C72A 0.054(11) 0.064(12) 0.044(10) -0.010(10) 0.010(10) -0.006(11)
C73A 0.044(12) 0.056(12) 0.048(11) 0.001(10) -0.010(11) -0.019(11)
C74A 0.040(10) 0.046(11) 0.059(11) 0.005(10) -0.009(10) -0.019(9)
C75A 0.029(9) 0.059(12) 0.054(11) 0.019(10) 0.001(9) 0.010(9)
C76A 0.054(11) 0.055(12) 0.042(10) 0.015(10) 0.002(10) -0.003(10)
C77A 0.040(11) 0.048(12) 0.054(11) 0.016(10) 0.018(10) -0.018(9)
C78A 0.037(10) 0.052(11) 0.062(11) 0.017(10) -0.003(9) -0.022(9)
C79A 0.048(12) 0.074(13) 0.052(12) 0.004(11) -0.016(10) -0.024(11)
C80A 0.029(11) 0.078(13) 0.056(12) -0.004(11) -0.017(10) -0.019(10)
C81A 0.030(12) 0.059(13) 0.058(12) 0.009(11) -0.007(11) -0.019(11)
C82A 0.040(10) 0.044(11) 0.072(12) 0.014(11) -0.008(10) 0.004(9)
C1S 0.036(11) 0.13(2) 0.065(14) 0.000 0.015(10) 0.000
C2S 0.043(11) 0.060(14) 0.074(14) 0.000 -0.004(10) 0.000
C3S 0.042(10) 0.049(12) 0.074(14) 0.000 0.000(10) 0.000
C4S 0.066(13) 0.083(17) 0.035(10) 0.000 -0.005(9) 0.000
C5S 0.024(9) 0.13(2) 0.081(16) 0.000 0.023(11) 0.000
C6S 0.064(15) 0.09(2) 0.072(16) 0.000 -0.022(13) 0.000
C7S 0.049(12) 0.16(3) 0.031(10) 0.000 0.006(9) 0.000
Dy1 0.0333(19) 0.084(3) 0.0230(16) 0.000 -0.0003(13) 0.000
S1 0.025(5) 0.075(8) 0.058(6) 0.007(6) 0.013(5) 0.005(5)
Dy2 0.0391(16) 0.152(5) 0.065(2) 0.000 0.0313(14) 0.000
Dy3 0.062(2) 0.121(4) 0.0400(18) 0.0190(19) 0.0093(18) -0.011(2)
S2 0.051(8) 0.118(15) 0.046(8) 0.000 0.003(6) 0.000
Dy4 0.039(3) 0.068(3) 0.085(4) -0.008(3) 0.023(3) 0.018(3)
Dy5 0.034(3) 0.110(5) 0.140(6) -0.029(5) 0.023(4) 0.014(3)
Dy6 0.033(5) 0.017(5) 0.026(5) 0.009(3) 0.011(4) -0.006(3)
Dy7 0.040(7) 0.119(9) 0.090(9) -0.011(8) 0.021(6) 0.026(7)
C11S 0.044(8) 0.088(15) 0.039(8) -0.004(9) 0.001(7) 0.000(9)
C12S 0.049(8) 0.086(16) 0.040(7) 0.001(9) 0.001(7) 0.003(9)
C13S 0.055(9) 0.083(15) 0.041(8) 0.005(9) 0.000(8) 0.003(9)
C14S 0.053(9) 0.083(16) 0.043(9) -0.001(9) 0.002(9) -0.001(9)
C15S 0.049(8) 0.084(16) 0.045(8) -0.007(8) 0.003(8) -0.003(9)
C16S 0.047(8) 0.086(16) 0.040(7) -0.008(9) -0.002(7) -0.003(9)
C17S 0.10(3) 0.07(3) 0.06(2) -0.009(17) 0.01(2) 0.05(3)

_geom_special_details            
;
 All esds (except the esd in the dihedral angle between two l.s. planes)
 are estimated using the full covariance matrix.  The cell esds are taken
 into account individually in the estimation of esds in distances, angles
 and torsion angles; correlations between esds in cell parameters are only
 used when they are defined by crystal symmetry.  An approximate (isotropic)
 treatment of cell esds is used for estimating esds involving l.s. planes.
;

loop_
_geom_bond_atom_site_label_1
_geom_bond_atom_site_label_2
_geom_bond_distance
_geom_bond_site_symmetry_2
_geom_bond_publ_flag
Ni1P N3P 1.963(12) . ?
Ni1P N2P 1.968(8) . ?
Ni1P N2P 1.968(8) 6_565 ?
Ni1P N1P 1.969(12) . ?
N1P C2P 1.383(14) 6_565 ?
N1P C2P 1.383(14) . ?
N2P C4P 1.356(13) . ?
N2P C7P 1.364(14) . ?
N3P C9P 1.359(12) 6_565 ?
N3P C9P 1.359(12) . ?
C1P C1P 1.32(3) 6_565 ?
C1P C2P 1.456(15) . ?
C1P C17P 1.502(17) . ?
C2P C3P 1.371(19) . ?
C3P C4P 1.388(16) . ?
C3P H3P 0.9300 . ?
C4P C5P 1.440(18) . ?
C5P C6P 1.367(17) . ?
C5P C15P 1.517(17) . ?
C6P C13P 1.39(2) . ?
C6P C7P 1.448(18) . ?
C7P C8P 1.367(15) . ?
C8P C9P 1.357(16) . ?
C8P H8P 0.9300 . ?
C9P C10P 1.463(13) . ?
C10P C10P 1.33(2) 6_565 ?
C10P C11P 1.497(15) . ?
C11P C12P 1.528(16) . ?
C11P H11A 0.9700 . ?
C11P H11B 0.9700 . ?
C12P H12A 0.9600 . ?
C12P H12B 0.9600 . ?
C12P H12C 0.9600 . ?
C13P C14P 1.53(2) . ?
C13P H13A 0.9700 . ?
C13P H13B 0.9700 . ?
C14P H14A 0.9600 . ?
C14P H14B 0.9600 . ?
C14P H14C 0.9600 . ?
C15P C16P 1.52(3) . ?
C15P H15A 0.9700 . ?
C15P H15B 0.9700 . ?
C16P H16A 0.9600 . ?
C16P H16B 0.9600 . ?
C16P H16C 0.9600 . ?
C17P C18P 1.492(19) . ?
C17P H17A 0.9700 . ?
C17P H17B 0.9700 . ?
C18P H18A 0.9600 . ?
C18P H18B 0.9600 . ?
C18P H18C 0.9600 . ?
C1A C49A 1.11(4) 6_565 ?
C1A C49A 1.11(4) . ?
C1A C5A 1.47(4) 6_565 ?
C1A C5A 1.47(3) . ?
C2A C49A 0.71(4) 6_565 ?
C2A C44A 1.09(5) 6_565 ?
C2A C42A 1.40(5) . ?
C2A C3A 1.41(5) . ?
C2A C48A 1.46(5) 6_565 ?
C3A C47A 0.74(4) 6_565 ?
C3A C48A 0.82(4) 6_565 ?
C3A C4A 1.41(5) . ?
C3A C71A 1.49(5) . ?
C4A C50A 0.74(4) 6_565 ?
C4A C48A 0.92(4) 6_565 ?
C4A C9A 1.38(6) . ?
C4A C51A 1.52(5) 6_565 ?
C4A C5A 1.55(5) . ?
C5A C50A 1.14(4) 6_565 ?
C5A C6A 1.29(3) . ?
C5A C5A 1.34(7) 6_565 ?
C5A C48A 1.55(5) 6_565 ?
C6A C7A 1.34(3) . ?
C6A C50A 1.60(4) . ?
C6A C50A 1.60(4) 6_565 ?
C7A C69A 1.30(3) 6_565 ?
C7A C69A 1.30(3) . ?
C7A C8A 1.60(4) . ?
C7A C8A 1.60(4) 6_565 ?
C8A C68A 0.74(4) 6_565 ?
C8A C51A 1.15(5) 6_565 ?
C8A C69A 1.16(4) 6_565 ?
C8A C9A 1.41(5) . ?
C8A C13A 1.49(4) . ?
C9A C51A 0.26(7) 6_565 ?
C9A C52A 1.24(6) 6_565 ?
C9A C50A 1.43(6) 6_565 ?
C9A C10A 1.56(6) . ?
C9A C68A 1.62(5) 6_565 ?
C10A C52A 0.50(4) 6_565 ?
C10A C57A 0.97(4) 6_565 ?
C10A C70A 1.39(5) . ?
C10A C11A 1.43(4) . ?
C10A C53A 1.44(5) 6_565 ?
C10A C51A 1.63(6) 6_565 ?
C11A C57A 0.60(3) 6_565 ?
C11A C56A 1.14(4) 6_565 ?
C11A C58A 1.28(4) 6_565 ?
C11A C75A 1.37(4) . ?
C11A C12A 1.48(5) . ?
C12A C59A 0.70(4) 6_565 ?
C12A C58A 0.75(4) 6_565 ?
C12A C17A 1.37(5) . ?
C12A C13A 1.44(4) . ?
C13A C68A 1.02(4) 6_565 ?
C13A C69A 1.15(4) 6_565 ?
C13A C58A 1.32(4) 6_565 ?
C13A C14A 1.47(4) . ?
C14A C15A 1.30(3) 6_565 ?
C14A C15A 1.30(3) . ?
C14A C69A 1.38(3) 6_565 ?
C14A C69A 1.38(3) . ?
C15A C15A 0.95(6) 6_565 ?
C15A C16A 1.26(3) . ?
C15A C17A 1.41(4) 6_565 ?
C15A C59A 1.59(4) . ?
C16A C20A 1.43(2) . ?
C16A C17A 1.58(3) 6_565 ?
C16A C17A 1.58(3) . ?
C17A C59A 0.73(4) 6_565 ?
C17A C60A 1.19(5) 6_565 ?
C17A C18A 1.45(3) . ?
C18A C60A 0.60(3) 6_565 ?
C18A C21A 1.16(6) 6_565 ?
C18A C76A 1.41(4) . ?
C18A C19A 1.48(3) . ?
C18A C61A 1.55(4) 6_565 ?
C19A C21A 0.40(5) 6_565 ?
C19A C22A 1.10(4) 6_565 ?
C19A C24A 1.40(4) . ?
C19A C20A 1.42(3) . ?
C20A C21A 1.42(5) . ?
C20A C21A 1.42(5) 6_565 ?
C21A C22A 1.37(5) . ?
C22A C24A 0.69(4) 6_565 ?
C22A C25A 1.39(4) 6_565 ?
C22A C62A 1.45(3) . ?
C22A C23A 1.48(3) . ?
C23A C24A 0.79(4) 6_565 ?
C23A C23A 0.87(6) 6_565 ?
C23A C28A 1.46(3) . ?
C23A C24A 1.57(5) . ?
C23A C25A 1.65(4) 6_565 ?
C24A C25A 1.33(5) . ?
C25A C62A 0.91(4) 6_565 ?
C25A C29A 0.98(4) 6_565 ?
C25A C77A 1.38(5) . ?
C25A C28A 1.42(4) 6_565 ?
C25A C26A 1.46(4) . ?
C26A C29A 0.75(4) 6_565 ?
C26A C28A 1.03(4) 6_565 ?
C26A C30A 1.36(7) 6_565 ?
C26A C81A 1.53(8) . ?
C26A C27A 1.64(4) . ?
C27A C28A 1.37(3) 6_565 ?
C27A C28A 1.37(3) . ?
C27A C32A 1.37(3) . ?
C28A C29A 1.43(3) . ?
C28A C28A 1.67(6) 6_565 ?
C29A C30A 1.37(8) . ?
C29A C81A 1.41(8) 6_565 ?
C29A C62A 1.45(3) . ?
C29A C77A 1.61(5) 6_565 ?
C30A C81A 0.28(9) 6_565 ?
C30A C31A 1.27(8) . ?
C30A C80A 1.41(9) 6_565 ?
C30A C78A 1.53(6) 6_565 ?
C30A C64A 1.66(6) . ?
C31A C80A 0.57(5) 6_565 ?
C31A C33A 1.20(5) 6_565 ?
C31A C81A 1.44(8) 6_565 ?
C31A C35A 1.49(5) . ?
C31A C32A 1.65(4) . ?
C32A C33A 1.27(3) . ?
C32A C33A 1.27(3) 6_565 ?
C33A C33A 1.25(7) 6_565 ?
C33A C35A 1.34(4) 6_565 ?
C33A C80A 1.38(5) . ?
C33A C34A 1.47(4) . ?
C34A C39A 1.48(4) 6_565 ?
C34A C39A 1.48(4) . ?
C34A C35A 1.67(4) . ?
C34A C35A 1.67(4) 6_565 ?
C35A C80A 1.09(5) 6_565 ?
C35A C79A 1.27(5) 6_565 ?
C35A C36A 1.35(5) . ?
C35A C40A 1.63(5) 6_565 ?
C36A C79A 0.58(5) 6_565 ?
C36A C40A 0.93(5) 6_565 ?
C36A C66A 1.38(6) . ?
C36A C37A 1.46(5) . ?
C36A C73A 1.61(5) 6_565 ?
C37A C40A 0.66(4) 6_565 ?
C37A C41A 0.98(4) 6_565 ?
C37A C39A 1.40(5) 6_565 ?
C37A C45A 1.53(4) . ?
C38A C39A 1.21(4) . ?
C38A C39A 1.21(4) 6_565 ?
C38A C43A 1.41(3) . ?
C39A C39A 1.09(7) 6_565 ?
C39A C40A 1.32(5) . ?
C40A C41A 1.46(3) . ?
C40A C79A 1.48(3) . ?
C41A C45A 0.59(4) 6_565 ?
C41A C72A 1.46(3) . ?
C41A C42A 1.49(5) . ?
C41A C46A 1.68(5) 6_565 ?
C42A C44A 0.44(5) 6_565 ?
C42A C45A 1.17(6) 6_565 ?
C42A C43A 1.39(5) . ?
C43A C44A 1.50(5) . ?
C43A C44A 1.50(5) 6_565 ?
C44A C45A 1.48(6) . ?
C44A C49A 1.49(5) . ?
C45A C46A 1.35(4) . ?
C45A C72A 1.44(5) 6_565 ?
C46A C72A 0.82(3) 6_565 ?
C46A C71A 1.03(4) 6_565 ?
C46A C67A 1.42(3) . ?
C46A C47A 1.43(3) . ?
C47A C71A 0.86(3) 6_565 ?
C47A C53A 1.40(3) . ?
C47A C48A 1.50(4) . ?
C48A C50A 1.42(4) . ?
C48A C49A 1.46(4) . ?
C50A C51A 1.45(5) . ?
C51A C52A 1.38(3) . ?
C51A C68A 1.38(3) . ?
C52A C53A 1.28(4) . ?
C52A C57A 1.41(3) . ?
C52A C70A 1.51(5) 6_565 ?
C53A C70A 0.79(3) 6_565 ?
C53A C71A 1.27(4) 6_565 ?
C53A C54A 1.44(3) . ?
C54A C70A 0.97(4) 6_565 ?
C54A C82A 1.15(5) 6_565 ?
C54A C55A 1.30(5) . ?
C54A C67A 1.41(3) . ?
C54A C71A 1.57(4) 6_565 ?
C55A C82A 0.37(6) 6_565 ?
C55A C75A 1.34(5) 6_565 ?
C55A C65A 1.41(3) . ?
C55A C56A 1.41(3) . ?
C55A C70A 1.48(5) 6_565 ?
C55A C74A 1.61(4) 6_565 ?
C56A C75A 0.67(3) 6_565 ?
C56A C57A 1.38(4) . ?
C56A C61A 1.41(3) . ?
C57A C58A 1.37(3) . ?
C57A C75A 1.76(4) 6_565 ?
C57A C70A 2.01(5) 6_565 ?
C58A C68A 1.37(3) . ?
C58A C59A 1.44(4) . ?
C59A C60A 1.35(4) . ?
C60A C61A 1.39(4) . ?
C60A C76A 1.52(5) 6_565 ?
C61A C76A 0.67(3) 6_565 ?
C61A C75A 1.04(4) 6_565 ?
C61A C63A 1.43(3) . ?
C62A C77A 0.61(4) 6_565 ?
C62A C63A 1.26(4) . ?
C63A C77A 0.78(4) 6_565 ?
C63A C76A 0.95(4) 6_565 ?
C63A C65A 1.44(3) . ?
C64A C74A 0.92(4) 6_565 ?
C64A C78A 0.94(4) 6_565 ?
C64A C81A 1.39(7) 6_565 ?
C64A C65A 1.43(4) . ?
C64A C66A 1.45(6) . ?
C64A C73A 1.53(5) 6_565 ?
C65A C74A 0.84(3) 6_565 ?
C65A C78A 1.15(4) 6_565 ?
C65A C82A 1.30(5) 6_565 ?
C66A C73A 0.33(5) 6_565 ?
C66A C79A 1.16(5) 6_565 ?
C66A C67A 1.44(5) . ?
C66A C74A 1.62(6) 6_565 ?
C66A C72A 1.68(6) 6_565 ?
C67A C72A 0.90(3) 6_565 ?
C67A C73A 1.13(4) 6_565 ?
C67A C71A 1.46(4) 6_565 ?
C68A C69A 1.33(4) . ?
C69A C69A 1.30(7) 6_565 ?
C70A C82A 1.43(5) . ?
C70A C71A 1.47(4) . ?
C71A C72A 1.44(4) . ?
C72A C73A 1.47(3) . ?
C73A C79A 1.46(3) . ?
C73A C74A 1.50(5) . ?
C74A C78A 1.27(5) . ?
C74A C82A 1.33(4) . ?
C75A C76A 1.38(4) . ?
C75A C82A 1.57(5) . ?
C76A C77A 1.50(4) . ?
C77A C78A 1.44(5) . ?
C78A C81A 1.27(6) . ?
C79A C80A 1.51(5) . ?
C80A C81A 1.49(8) . ?
C1S C2S 1.35(3) . ?
C1S C6S 1.41(3) . ?
C1S C7S 1.43(3) . ?
C2S C3S 1.44(3) . ?
C2S H2S 0.9300 . ?
C3S C4S 1.38(3) . ?
C3S H3S 0.9300 . ?
C4S C5S 1.41(3) . ?
C4S H4S 0.9300 . ?
C5S C6S 1.30(4) . ?
C5S H5S 0.9300 . ?
C6S H6S 0.9300 . ?
C7S H7SA 0.9600 . ?
C7S H7SB 0.9600 . ?
C7S H7SC 0.9600 . ?
Dy1 S1 2.287(12) . ?
Dy1 S1 2.287(12) 6_565 ?
Dy1 Dy2 3.515(5) . ?
S1 S1 1.73(3) 6_565 ?
S1 Dy2 2.437(11) . ?
Dy3 Dy3 2.149(10) 6_565 ?
Dy3 S2 2.490(14) . ?
Dy4 Dy4 2.734(12) 6_565 ?
Dy5 Dy5 1.684(18) 6_565 ?
Dy6 Dy6 2.16(3) 6_565 ?
Dy7 Dy7 2.29(4) 6_565 ?
C11S C12S 1.32(5) . ?
C11S C16S 1.34(4) . ?
C11S C17S 1.54(6) . ?
C12S C13S 1.54(8) . ?
C12S H12S 0.9300 . ?
C13S C14S 1.33(6) . ?
C13S H13S 0.9300 . ?
C14S C15S 1.42(5) . ?
C14S H14S 0.9300 . ?
C15S C16S 1.45(6) . ?
C15S H15S 0.9300 . ?
C16S H16S 0.9300 . ?
C17S H17C 0.9600 . ?
C17S H17D 0.9600 . ?
C17S H17E 0.9600 . ?

loop_
_geom_angle_atom_site_label_1
_geom_angle_atom_site_label_2
_geom_angle_atom_site_label_3
_geom_angle
_geom_angle_site_symmetry_1
_geom_angle_site_symmetry_3
_geom_angle_publ_flag
N3P Ni1P N2P 89.9(2) . . ?
N3P Ni1P N2P 89.9(2) . 6_565 ?
N2P Ni1P N2P 177.7(6) . 6_565 ?
N3P Ni1P N1P 177.7(5) . . ?
N2P Ni1P N1P 90.0(2) . . ?
N2P Ni1P N1P 90.0(2) 6_565 . ?
C2P N1P C2P 106.2(13) 6_565 . ?
C2P N1P Ni1P 126.9(7) 6_565 . ?
C2P N1P Ni1P 126.9(7) . . ?
C4P N2P C7P 104.6(10) . . ?
C4P N2P Ni1P 127.6(8) . . ?
C7P N2P Ni1P 127.7(7) . . ?
C9P N3P C9P 105.5(11) 6_565 . ?
C9P N3P Ni1P 127.1(6) 6_565 . ?
C9P N3P Ni1P 127.1(6) . . ?
C1P C1P C2P 107.8(8) 6_565 . ?
C1P C1P C17P 129.4(8) 6_565 . ?
C2P C1P C17P 122.7(12) . . ?
C3P C2P N1P 126.5(10) . . ?
C3P C2P C1P 124.4(11) . . ?
N1P C2P C1P 108.9(12) . . ?
C2P C3P C4P 122.3(11) . . ?
C2P C3P H3P 118.8 . . ?
C4P C3P H3P 118.8 . . ?
N2P C4P C3P 126.5(12) . . ?
N2P C4P C5P 111.6(10) . . ?
C3P C4P C5P 121.8(11) . . ?
C6P C5P C4P 106.8(10) . . ?
C6P C5P C15P 128.3(12) . . ?
C4P C5P C15P 124.7(12) . . ?
C5P C6P C13P 131.0(13) . . ?
C5P C6P C7P 104.7(11) . . ?
C13P C6P C7P 124.2(12) . . ?
N2P C7P C8P 124.3(12) . . ?
N2P C7P C6P 112.2(10) . . ?
C8P C7P C6P 123.5(11) . . ?
C9P C8P C7P 125.3(11) . . ?
C9P C8P H8P 117.4 . . ?
C7P C8P H8P 117.4 . . ?
C8P C9P N3P 125.5(9) . . ?
C8P C9P C10P 123.7(9) . . ?
N3P C9P C10P 110.7(9) . . ?
C10P C10P C9P 106.5(6) 6_565 . ?
C10P C10P C11P 129.8(6) 6_565 . ?
C9P C10P C11P 123.5(10) . . ?
C10P C11P C12P 112.1(9) . . ?
C10P C11P H11A 109.2 . . ?
C12P C11P H11A 109.2 . . ?
C10P C11P H11B 109.2 . . ?
C12P C11P H11B 109.2 . . ?
H11A C11P H11B 107.9 . . ?
C11P C12P H12A 109.5 . . ?
C11P C12P H12B 109.5 . . ?
H12A C12P H12B 109.5 . . ?
C11P C12P H12C 109.5 . . ?
H12A C12P H12C 109.5 . . ?
H12B C12P H12C 109.5 . . ?
C6P C13P C14P 116.9(16) . . ?
C6P C13P H13A 108.1 . . ?
C14P C13P H13A 108.1 . . ?
C6P C13P H13B 108.1 . . ?
C14P C13P H13B 108.1 . . ?
H13A C13P H13B 107.3 . . ?
C13P C14P H14A 109.5 . . ?
C13P C14P H14B 109.5 . . ?
H14A C14P H14B 109.5 . . ?
C13P C14P H14C 109.5 . . ?
H14A C14P H14C 109.5 . . ?
H14B C14P H14C 109.5 . . ?
C5P C15P C16P 113.4(13) . . ?
C5P C15P H15A 108.9 . . ?
C16P C15P H15A 108.9 . . ?
C5P C15P H15B 108.9 . . ?
C16P C15P H15B 108.9 . . ?
H15A C15P H15B 107.7 . . ?
C15P C16P H16A 109.5 . . ?
C15P C16P H16B 109.5 . . ?
H16A C16P H16B 109.5 . . ?
C15P C16P H16C 109.5 . . ?
H16A C16P H16C 109.5 . . ?
H16B C16P H16C 109.5 . . ?
C18P C17P C1P 112.5(10) . . ?
C18P C17P H17A 109.1 . . ?
C1P C17P H17A 109.1 . . ?
C18P C17P H17B 109.1 . . ?
C1P C17P H17B 109.1 . . ?
H17A C17P H17B 107.8 . . ?
C17P C18P H18A 109.5 . . ?
C17P C18P H18B 109.5 . . ?
H18A C18P H18B 109.5 . . ?
C17P C18P H18C 109.5 . . ?
H18A C18P H18C 109.5 . . ?
H18B C18P H18C 109.5 . . ?
C49A C1A C49A 126(4) 6_565 . ?
C49A C1A C5A 141(3) 6_565 6_565 ?
C49A C1A C5A 88(2) . 6_565 ?
C49A C1A C5A 88(2) 6_565 . ?
C49A C1A C5A 141(3) . . ?
C5A C1A C5A 54(3) 6_565 . ?
C49A C1A C2A 122(2) . . ?
C5A C1A C2A 143(2) 6_565 . ?
C5A C1A C2A 90.7(17) . . ?
C49A C1A C2A 122(2) 6_565 6_565 ?
C5A C1A C2A 90.7(17) 6_565 6_565 ?
C5A C1A C2A 143(2) . 6_565 ?
C2A C1A C2A 118(3) . 6_565 ?
C49A C2A C44A 110(6) 6_565 6_565 ?
C49A C2A C42A 117(6) 6_565 . ?
C49A C2A C3A 107(5) 6_565 . ?
C44A C2A C3A 137(4) 6_565 . ?
C42A C2A C3A 123(4) . . ?
C49A C2A C48A 75(5) 6_565 6_565 ?
C44A C2A C48A 165(4) 6_565 6_565 ?
C42A C2A C48A 150(3) . 6_565 ?
C44A C2A C1A 104(4) 6_565 . ?
C42A C2A C1A 110(3) . . ?
C3A C2A C1A 110(3) . . ?
C48A C2A C1A 79(2) 6_565 . ?
C49A C2A C45A 148(5) 6_565 6_565 ?
C44A C2A C45A 47(3) 6_565 6_565 ?
C3A C2A C45A 90(3) . 6_565 ?
C48A C2A C45A 122(3) 6_565 6_565 ?
C1A C2A C45A 140(2) . 6_565 ?
C49A C2A C47A 122(5) 6_565 6_565 ?
C44A C2A C47A 122(4) 6_565 6_565 ?
C42A C2A C47A 110(3) . 6_565 ?
C48A C2A C47A 48(2) 6_565 6_565 ?
C1A C2A C47A 124(2) . 6_565 ?
C45A C2A C47A 75.0(19) 6_565 6_565 ?
C47A C3A C48A 149(7) 6_565 6_565 ?
C47A C3A C4A 112(5) 6_565 . ?
C47A C3A C2A 134(5) 6_565 . ?
C48A C3A C2A 77(4) 6_565 . ?
C4A C3A C2A 113(4) . . ?
C48A C3A C71A 156(5) 6_565 . ?
C4A C3A C71A 120(3) . . ?
C2A C3A C71A 119(3) . . ?
C47A C3A C49A 156(5) 6_565 6_565 ?
C48A C3A C49A 55(4) 6_565 6_565 ?
C4A C3A C49A 91(3) . 6_565 ?
C71A C3A C49A 137(3) . 6_565 ?
C47A C3A C46A 48(3) 6_565 6_565 ?
C48A C3A C46A 163(5) 6_565 6_565 ?
C4A C3A C46A 154(3) . 6_565 ?
C2A C3A C46A 87(2) . 6_565 ?
C49A C3A C46A 108(2) 6_565 6_565 ?
C48A C3A C53A 121(4) 6_565 6_565 ?
C4A C3A C53A 83(3) . 6_565 ?
C2A C3A C53A 158(3) . 6_565 ?
C49A C3A C53A 162(2) 6_565 6_565 ?
C46A C3A C53A 73.6(17) 6_565 6_565 ?
C50A C4A C48A 117(7) 6_565 6_565 ?
C50A C4A C9A 78(5) 6_565 . ?
C48A C4A C9A 157(5) 6_565 . ?
C50A C4A C3A 143(6) 6_565 . ?
C9A C4A C3A 125(4) . . ?
C50A C4A C51A 70(5) 6_565 6_565 ?
C48A C4A C51A 158(4) 6_565 6_565 ?
C3A C4A C51A 130(3) . 6_565 ?
C48A C4A C5A 73(4) 6_565 . ?
C9A C4A C5A 122(4) . . ?
C3A C4A C5A 104(3) . . ?
C51A C4A C5A 113(3) 6_565 . ?
C50A C4A C47A 157(5) 6_565 6_565 ?
C48A C4A C47A 55(3) 6_565 6_565 ?
C9A C4A C47A 105(3) . 6_565 ?
C51A C4A C47A 111(3) 6_565 6_565 ?
C5A C4A C47A 125(3) . 6_565 ?
C50A C5A C6A 82(3) 6_565 . ?
C50A C5A C5A 139(2) 6_565 6_565 ?
C6A C5A C5A 58.6(15) . 6_565 ?
C50A C5A C1A 144(3) 6_565 . ?
C6A C5A C1A 119(2) . . ?
C5A C5A C1A 62.9(13) 6_565 . ?
C6A C5A C4A 109(3) . . ?
C5A C5A C4A 159.6(15) 6_565 . ?
C1A C5A C4A 121(2) . . ?
C50A C5A C48A 61(2) 6_565 6_565 ?
C6A C5A C48A 141(3) . 6_565 ?
C5A C5A C48A 148.1(16) 6_565 6_565 ?
C1A C5A C48A 88.0(19) . 6_565 ?
C50A C5A C49A 110(3) 6_565 6_565 ?
C6A C5A C49A 150(2) . 6_565 ?
C5A C5A C49A 100.1(16) 6_565 6_565 ?
C4A C5A C49A 84(2) . 6_565 ?
C48A C5A C49A 50.5(18) 6_565 6_565 ?
C5A C6A C5A 63(3) . 6_565 ?
C5A C6A C7A 146.0(17) . . ?
C5A C6A C7A 146.0(17) 6_565 . ?
C5A C6A C50A 107(2) . . ?
C7A C6A C50A 101.5(13) . . ?
C5A C6A C50A 107(2) 6_565 6_565 ?
C7A C6A C50A 101.5(13) . 6_565 ?
C50A C6A C50A 146(2) . 6_565 ?
C69A C7A C69A 60(3) 6_565 . ?
C69A C7A C6A 143.2(16) 6_565 . ?
C69A C7A C6A 143.2(16) . . ?
C69A C7A C8A 105(2) . . ?
C6A C7A C8A 99.8(14) . . ?
C69A C7A C8A 105(2) 6_565 6_565 ?
C6A C7A C8A 99.8(14) . 6_565 ?
C8A C7A C8A 144(3) . 6_565 ?
C68A C8A C51A 91(5) 6_565 6_565 ?
C68A C8A C69A 85(4) 6_565 6_565 ?
C51A C8A C69A 166(5) 6_565 6_565 ?
C68A C8A C9A 92(5) 6_565 . ?
C69A C8A C9A 169(4) 6_565 . ?
C51A C8A C13A 123(4) 6_565 . ?
C69A C8A C13A 50(2) 6_565 . ?
C9A C8A C13A 125(4) . . ?
C68A C8A C7A 139(5) 6_565 . ?
C51A C8A C7A 128(3) 6_565 . ?
C69A C8A C7A 54(2) 6_565 . ?
C9A C8A C7A 127(3) . . ?
C13A C8A C7A 102(3) . . ?
C68A C8A C50A 139(5) 6_565 6_565 ?
C51A C8A C50A 48(2) 6_565 6_565 ?
C69A C8A C50A 132(4) 6_565 6_565 ?
C9A C8A C50A 48(3) . 6_565 ?
C13A C8A C50A 154(2) . 6_565 ?
C7A C8A C50A 80(2) . 6_565 ?
C51A C9A C52A 118(10) 6_565 6_565 ?
C51A C9A C4A 118(10) 6_565 . ?
C52A C9A C4A 108(4) 6_565 . ?
C52A C9A C8A 127(4) 6_565 . ?
C4A C9A C8A 116(4) . . ?
C51A C9A C50A 90(10) 6_565 6_565 ?
C52A C9A C50A 136(5) 6_565 6_565 ?
C8A C9A C50A 86(4) . 6_565 ?
C51A C9A C10A 103(10) 6_565 . ?
C4A C9A C10A 116(4) . . ?
C8A C9A C10A 112(3) . . ?
C50A C9A C10A 139(5) 6_565 . ?
C52A C9A C68A 101(4) 6_565 6_565 ?
C4A C9A C68A 142(4) . 6_565 ?
C50A C9A C68A 112(4) 6_565 6_565 ?
C10A C9A C68A 88(3) . 6_565 ?
C52A C10A C57A 144(10) 6_565 6_565 ?
C52A C10A C70A 94(8) 6_565 . ?
C57A C10A C70A 115(4) 6_565 . ?
C52A C10A C11A 160(9) 6_565 . ?
C70A C10A C11A 106(3) . . ?
C52A C10A C53A 62(7) 6_565 6_565 ?
C57A C10A C53A 144(5) 6_565 6_565 ?
C11A C10A C53A 138(3) . 6_565 ?
C57A C10A C9A 124(4) 6_565 . ?
C70A C10A C9A 119(4) . . ?
C11A C10A C9A 125(3) . . ?
C53A C10A C9A 92(3) 6_565 . ?
C52A C10A C51A 52(7) 6_565 6_565 ?
C57A C10A C51A 116(5) 6_565 6_565 ?
C70A C10A C51A 125(3) . 6_565 ?
C11A C10A C51A 116(3) . 6_565 ?
C53A C10A C51A 100(3) 6_565 6_565 ?
C52A C10A C58A 121(8) 6_565 6_565 ?
C70A C10A C58A 143(3) . 6_565 ?
C53A C10A C58A 169(3) 6_565 6_565 ?
C9A C10A C58A 85(2) . 6_565 ?
C51A C10A C58A 77(2) 6_565 6_565 ?
C52A C10A C56A 157(9) 6_565 6_565 ?
C70A C10A C56A 76(2) . 6_565 ?
C53A C10A C56A 106(3) 6_565 6_565 ?
C9A C10A C56A 159(3) . 6_565 ?
C51A C10A C56A 150(3) 6_565 6_565 ?
C58A C10A C56A 75.2(16) 6_565 6_565 ?
C57A C11A C56A 100(6) 6_565 6_565 ?
C57A C11A C58A 86(5) 6_565 6_565 ?
C56A C11A C58A 165(4) 6_565 6_565 ?
C57A C11A C75A 121(6) 6_565 . ?
C58A C11A C75A 152(3) 6_565 . ?
C56A C11A C10A 100(3) 6_565 . ?
C58A C11A C10A 92(3) 6_565 . ?
C75A C11A C10A 107(3) . . ?
C57A C11A C12A 116(5) 6_565 . ?
C56A C11A C12A 141(3) 6_565 . ?
C75A C11A C12A 122(3) . . ?
C10A C11A C12A 118(3) . . ?
C57A C11A C61A 149(6) 6_565 6_565 ?
C56A C11A C61A 49.1(17) 6_565 6_565 ?
C58A C11A C61A 123(2) 6_565 6_565 ?
C10A C11A C61A 141(2) . 6_565 ?
C12A C11A C61A 93(2) . 6_565 ?
C56A C11A C52A 104(3) 6_565 6_565 ?
C58A C11A C52A 88(3) 6_565 6_565 ?
C75A C11A C52A 113(3) . 6_565 ?
C12A C11A C52A 115(3) . 6_565 ?
C61A C11A C52A 146(2) 6_565 6_565 ?
C57A C11A C59A 132(5) 6_565 6_565 ?
C56A C11A C59A 125(3) 6_565 6_565 ?
C58A C11A C59A 46.6(17) 6_565 6_565 ?
C75A C11A C59A 106(2) . 6_565 ?
C10A C11A C59A 134(3) . 6_565 ?
C61A C11A C59A 76.5(15) 6_565 6_565 ?
C52A C11A C59A 131(3) 6_565 6_565 ?
C59A C12A C58A 165(7) 6_565 6_565 ?
C58A C12A C17A 176(5) 6_565 . ?
C59A C12A C13A 114(6) 6_565 . ?
C58A C12A C13A 66(4) 6_565 . ?
C17A C12A C13A 110(3) . . ?
C59A C12A C11A 126(5) 6_565 . ?
C58A C12A C11A 59(4) 6_565 . ?
C17A C12A C11A 124(3) . . ?
C13A C12A C11A 119(3) . . ?
C58A C12A C60A 142(5) 6_565 6_565 ?
C13A C12A C60A 151(4) . 6_565 ?
C11A C12A C60A 84(2) . 6_565 ?
C59A C12A C57A 142(5) 6_565 6_565 ?
C17A C12A C57A 141(3) . 6_565 ?
C13A C12A C57A 104(3) . 6_565 ?
C60A C12A C57A 100(2) 6_565 6_565 ?
C59A C12A C68A 146(6) 6_565 6_565 ?
C17A C12A C68A 140(3) . 6_565 ?
C11A C12A C68A 88(2) . 6_565 ?
C60A C12A C68A 164(2) 6_565 6_565 ?
C57A C12A C68A 72.2(17) 6_565 6_565 ?
C59A C12A C15A 53(5) 6_565 6_565 ?
C58A C12A C15A 129(4) 6_565 6_565 ?
C17A C12A C15A 47.5(19) . 6_565 ?
C13A C12A C15A 63(2) . 6_565 ?
C11A C12A C15A 158(2) . 6_565 ?
C60A C12A C15A 90(2) 6_565 6_565 ?
C57A C12A C15A 160(2) 6_565 6_565 ?
C68A C12A C15A 94(2) 6_565 6_565 ?
C68A C13A C69A 75(3) 6_565 6_565 ?
C68A C13A C58A 71(3) 6_565 6_565 ?
C69A C13A C58A 144(3) 6_565 6_565 ?
C68A C13A C12A 100(3) 6_565 . ?
C69A C13A C12A 159(3) 6_565 . ?
C68A C13A C14A 136(3) 6_565 . ?
C69A C13A C14A 62(2) 6_565 . ?
C58A C13A C14A 147(3) 6_565 . ?
C12A C13A C14A 116(3) . . ?
C69A C13A C8A 50(2) 6_565 . ?
C58A C13A C8A 94(3) 6_565 . ?
C12A C13A C8A 120(3) . . ?
C14A C13A C8A 110(3) . . ?
C68A C13A C15A 163(3) 6_565 6_565 ?
C69A C13A C15A 107(3) 6_565 6_565 ?
C58A C13A C15A 103(2) 6_565 6_565 ?
C12A C13A C15A 72(2) . 6_565 ?
C8A C13A C15A 147(3) . 6_565 ?
C68A C13A C59A 121(3) 6_565 6_565 ?
C69A C13A C59A 155(3) 6_565 6_565 ?
C58A C13A C59A 51.0(17) 6_565 6_565 ?
C14A C13A C59A 97.5(19) . 6_565 ?
C8A C13A C59A 139(2) . 6_565 ?
C15A C13A C59A 52.1(15) 6_565 6_565 ?
C15A C14A C69A 126.8(19) 6_565 6_565 ?
C15A C14A C69A 160.5(19) . 6_565 ?
C15A C14A C69A 160.5(19) 6_565 . ?
C15A C14A C69A 126.8(19) . . ?
C69A C14A C69A 56(3) 6_565 . ?
C15A C14A C13A 80.3(18) 6_565 . ?
C15A C14A C13A 122(2) . . ?
C69A C14A C13A 47.5(16) 6_565 . ?
C69A C14A C13A 103(2) . . ?
C15A C14A C13A 122.3(19) 6_565 6_565 ?
C15A C14A C13A 80.3(18) . 6_565 ?
C69A C14A C13A 103(2) 6_565 6_565 ?
C69A C14A C13A 47.5(16) . 6_565 ?
C13A C14A C13A 147(3) . 6_565 ?
C15A C15A C16A 67.9(15) 6_565 . ?
C15A C15A C14A 68.5(13) 6_565 . ?
C16A C15A C14A 134(3) . . ?
C15A C15A C17A 138.8(16) 6_565 6_565 ?
C16A C15A C17A 72(2) . 6_565 ?
C14A C15A C17A 143(3) . 6_565 ?
C15A C15A C59A 162.6(15) 6_565 . ?
C16A C15A C59A 99(2) . . ?
C14A C15A C59A 119(2) . . ?
C15A C15A C13A 121.6(15) 6_565 6_565 ?
C16A C15A C13A 154(2) . 6_565 ?
C14A C15A C13A 54.1(15) . 6_565 ?
C17A C15A C13A 91(2) 6_565 6_565 ?
C59A C15A C13A 65(2) . 6_565 ?
C15A C15A C12A 157.1(12) 6_565 6_565 ?
C16A C15A C12A 116(2) . 6_565 ?
C14A C15A C12A 99(2) . 6_565 ?
C15A C16A C20A 156.4(15) 6_565 . ?
C15A C16A C20A 156.4(15) . . ?
C15A C16A C17A 102(2) 6_565 6_565 ?
C15A C16A C17A 58.3(17) . 6_565 ?
C20A C16A C17A 98.5(10) . 6_565 ?
C15A C16A C17A 58.3(17) 6_565 . ?
C15A C16A C17A 102(2) . . ?
C20A C16A C17A 98.5(11) . . ?
C17A C16A C17A 153(3) 6_565 . ?
C59A C17A C60A 85(4) 6_565 6_565 ?
C60A C17A C12A 87(3) 6_565 . ?
C59A C17A C15A 91(4) 6_565 6_565 ?
C60A C17A C15A 171(4) 6_565 6_565 ?
C12A C17A C15A 87(2) . 6_565 ?
C59A C17A C18A 108(4) 6_565 . ?
C12A C17A C18A 108(2) . . ?
C15A C17A C18A 156(2) 6_565 . ?
C59A C17A C16A 140(4) 6_565 . ?
C60A C17A C16A 133(2) 6_565 . ?
C12A C17A C16A 133(3) . . ?
C15A C17A C16A 49.5(17) 6_565 . ?
C18A C17A C16A 109.9(14) . . ?
C59A C17A C21A 142(4) 6_565 6_565 ?
C60A C17A C21A 57(2) 6_565 6_565 ?
C12A C17A C21A 140(3) . 6_565 ?
C15A C17A C21A 125(3) 6_565 6_565 ?
C16A C17A C21A 76.2(19) . 6_565 ?
C60A C18A C21A 151(6) 6_565 6_565 ?
C60A C18A C76A 88(5) 6_565 . ?
C21A C18A C76A 121(3) 6_565 . ?
C60A C18A C17A 53(5) 6_565 . ?
C21A C18A C17A 101(3) 6_565 . ?
C76A C18A C17A 130(3) . . ?
C60A C18A C19A 160(5) 6_565 . ?
C76A C18A C19A 111(2) . . ?
C17A C18A C19A 107.4(15) . . ?
C60A C18A C61A 63(5) 6_565 6_565 ?
C21A C18A C61A 146(3) 6_565 6_565 ?
C17A C18A C61A 111(2) . 6_565 ?
C19A C18A C61A 136(2) . 6_565 ?
C21A C18A C59A 123(3) 6_565 6_565 ?
C76A C18A C59A 110(2) . 6_565 ?
C19A C18A C59A 129.4(18) . 6_565 ?
C61A C18A C59A 89.4(19) 6_565 6_565 ?
C60A C18A C22A 167(6) 6_565 6_565 ?
C76A C18A C22A 78(2) . 6_565 ?
C17A C18A C22A 138.0(19) . 6_565 ?
C61A C18A C22A 103.3(18) 6_565 6_565 ?
C59A C18A C22A 156(2) 6_565 6_565 ?
C21A C19A C22A 125(10) 6_565 6_565 ?
C21A C19A C24A 153(10) 6_565 . ?
C21A C19A C20A 82(9) 6_565 . ?
C22A C19A C20A 152(3) 6_565 . ?
C24A C19A C20A 122(3) . . ?
C22A C19A C18A 99(3) 6_565 . ?
C24A C19A C18A 124(3) . . ?
C20A C19A C18A 104.7(14) . . ?
C21A C19A C23A 168(10) 6_565 6_565 ?
C22A C19A C23A 47(2) 6_565 6_565 ?
C20A C19A C23A 105(2) . 6_565 ?
C18A C19A C23A 137(2) . 6_565 ?
C21A C20A C21A 140(3) . 6_565 ?
C21A C20A C19A 124(2) . . ?
C21A C20A C19A 124(2) 6_565 6_565 ?
C19A C20A C19A 108(3) . 6_565 ?
C21A C20A C16A 104(2) . . ?
C21A C20A C16A 104(2) 6_565 . ?
C19A C20A C16A 118.0(13) . . ?
C19A C20A C16A 118.0(13) 6_565 . ?
C19A C21A C18A 139(10) 6_565 6_565 ?
C18A C21A C22A 103(4) 6_565 . ?
C19A C21A C20A 81(9) 6_565 . ?
C18A C21A C20A 126(4) 6_565 . ?
C22A C21A C20A 122(3) . . ?
C19A C21A C60A 148(10) 6_565 . ?
C22A C21A C60A 113(3) . . ?
C20A C21A C60A 117(3) . . ?
C18A C21A C24A 119(4) 6_565 6_565 ?
C20A C21A C24A 101(3) . 6_565 ?
C60A C21A C24A 129(3) . 6_565 ?
C19A C21A C17A 148(10) 6_565 6_565 ?
C22A C21A C17A 142(4) . 6_565 ?
C20A C21A C17A 81(3) . 6_565 ?
C24A C21A C17A 146(3) 6_565 6_565 ?
C24A C22A C19A 100(5) 6_565 6_565 ?
C24A C22A C21A 113(6) 6_565 . ?
C24A C22A C25A 71(4) 6_565 6_565 ?
C19A C22A C25A 152(4) 6_565 6_565 ?
C21A C22A C25A 151(4) . 6_565 ?
C24A C22A C62A 108(5) 6_565 . ?
C19A C22A C62A 138(4) 6_565 . ?
C21A C22A C62A 126(3) . . ?
C19A C22A C23A 100(3) 6_565 . ?
C21A C22A C23A 114(3) . . ?
C25A C22A C23A 70.4(18) 6_565 . ?
C62A C22A C23A 107.5(14) . . ?
C24A C22A C77A 113(5) 6_565 6_565 ?
C19A C22A C77A 126(3) 6_565 6_565 ?
C21A C22A C77A 115(3) . 6_565 ?
C23A C22A C77A 112.9(19) . 6_565 ?
C24A C22A C18A 138(6) 6_565 6_565 ?
C19A C22A C18A 48(2) 6_565 6_565 ?
C25A C22A C18A 123(2) 6_565 6_565 ?
C62A C22A C18A 92(2) . 6_565 ?
C23A C22A C18A 138(3) . 6_565 ?
C77A C22A C18A 80.8(17) 6_565 6_565 ?
C24A C23A C23A 143(4) 6_565 6_565 ?
C24A C23A C28A 106(4) 6_565 . ?
C23A C23A C28A 106.0(13) 6_565 . ?
C23A C23A C22A 143.9(15) 6_565 . ?
C28A C23A C22A 106.1(14) . . ?
C24A C23A C24A 126(5) 6_565 . ?
C28A C23A C24A 121(2) . . ?
C22A C23A C24A 126(2) . . ?
C24A C23A C25A 52(4) 6_565 6_565 ?
C23A C23A C25A 154.8(14) 6_565 6_565 ?
C28A C23A C25A 53.9(14) . 6_565 ?
C22A C23A C25A 52.1(14) . 6_565 ?
C24A C23A C25A 157(3) . 6_565 ?
C24A C23A C28A 158(4) 6_565 6_565 ?
C23A C23A C28A 47.9(13) 6_565 6_565 ?
C28A C23A C28A 58(2) . 6_565 ?
C22A C23A C28A 158(2) . 6_565 ?
C24A C23A C28A 63.7(18) . 6_565 ?
C25A C23A C28A 110(2) 6_565 6_565 ?
C23A C23A C19A 111.0(12) 6_565 6_565 ?
C28A C23A C19A 134.2(18) . 6_565 ?
C24A C23A C19A 94(2) . 6_565 ?
C25A C23A C19A 82.2(17) 6_565 6_565 ?
C28A C23A C19A 149(2) 6_565 6_565 ?
C22A C24A C23A 179(8) 6_565 6_565 ?
C22A C24A C25A 80(5) 6_565 . ?
C23A C24A C25A 99(4) 6_565 . ?
C22A C24A C19A 51(4) 6_565 . ?
C23A C24A C19A 130(5) 6_565 . ?
C25A C24A C19A 125(4) . . ?
C22A C24A C23A 162(6) 6_565 . ?
C25A C24A C23A 116(3) . . ?
C19A C24A C23A 111(3) . . ?
C22A C24A C21A 46(4) 6_565 6_565 ?
C23A C24A C21A 135(5) 6_565 6_565 ?
C25A C24A C21A 119(3) . 6_565 ?
C23A C24A C21A 116(3) . 6_565 ?
C22A C24A C62A 51(4) 6_565 6_565 ?
C23A C24A C62A 129(5) 6_565 6_565 ?
C19A C24A C62A 96(3) . 6_565 ?
C23A C24A C62A 144(3) . 6_565 ?
C21A C24A C62A 90(3) 6_565 6_565 ?
C22A C24A C28A 130(6) 6_565 6_565 ?
C23A C24A C28A 49(3) 6_565 6_565 ?
C25A C24A C28A 50(2) . 6_565 ?
C19A C24A C28A 160(3) . 6_565 ?
C23A C24A C28A 66.7(15) . 6_565 ?
C21A C24A C28A 158(3) 6_565 6_565 ?
C62A C24A C28A 79(2) 6_565 6_565 ?
C62A C25A C29A 100(4) 6_565 6_565 ?
C62A C25A C24A 104(3) 6_565 . ?
C29A C25A C24A 152(4) 6_565 . ?
C29A C25A C77A 84(3) 6_565 . ?
C24A C25A C77A 117(3) . . ?
C62A C25A C22A 75(3) 6_565 6_565 ?
C29A C25A C22A 169(3) 6_565 6_565 ?
C77A C25A C22A 89(3) . 6_565 ?
C62A C25A C28A 169(4) 6_565 6_565 ?
C29A C25A C28A 70(2) 6_565 6_565 ?
C24A C25A C28A 84(3) . 6_565 ?
C77A C25A C28A 150(3) . 6_565 ?
C22A C25A C28A 114(3) 6_565 6_565 ?
C62A C25A C26A 128(4) 6_565 . ?
C24A C25A C26A 125(3) . . ?
C77A C25A C26A 110(3) . . ?
C22A C25A C26A 154(3) 6_565 . ?
C62A C25A C23A 132(3) 6_565 6_565 ?
C29A C25A C23A 125(3) 6_565 6_565 ?
C77A C25A C23A 141(3) . 6_565 ?
C22A C25A C23A 57.5(16) 6_565 6_565 ?
C28A C25A C23A 56.1(16) 6_565 6_565 ?
C26A C25A C23A 97(2) . 6_565 ?
C29A C26A C28A 105(4) 6_565 6_565 ?
C29A C26A C30A 74(5) 6_565 6_565 ?
C28A C26A C30A 161(4) 6_565 6_565 ?
C28A C26A C25A 67(2) 6_565 . ?
C30A C26A C25A 110(4) 6_565 . ?
C29A C26A C81A 66(4) 6_565 . ?
C28A C26A C81A 157(4) 6_565 . ?
C25A C26A C81A 101(3) . . ?
C29A C26A C27A 154(4) 6_565 . ?
C28A C26A C27A 56(2) 6_565 . ?
C30A C26A C27A 117(4) 6_565 . ?
C25A C26A C27A 119(3) . . ?
C81A C26A C27A 122(3) . . ?
C29A C26A C31A 112(4) 6_565 6_565 ?
C28A C26A C31A 133(4) 6_565 6_565 ?
C25A C26A C31A 140(2) . 6_565 ?
C81A C26A C31A 46(3) . 6_565 ?
C27A C26A C31A 79(2) . 6_565 ?
C28A C27A C28A 75(3) 6_565 . ?
C28A C27A C32A 139.4(15) 6_565 . ?
C28A C27A C32A 139.4(15) . . ?
C28A C27A C26A 113(2) . . ?
C32A C27A C26A 101.3(14) . . ?
C28A C27A C26A 113(2) 6_565 6_565 ?
C32A C27A C26A 101.3(14) . 6_565 ?
C26A C27A C26A 149(2) . 6_565 ?
C26A C28A C27A 85(3) 6_565 . ?
C26A C28A C25A 71(3) 6_565 6_565 ?
C27A C28A C25A 147(3) . 6_565 ?
C27A C28A C29A 113(2) . . ?
C26A C28A C23A 138(3) 6_565 . ?
C27A C28A C23A 124(2) . . ?
C25A C28A C23A 70.0(17) 6_565 . ?
C29A C28A C23A 109.6(15) . . ?
C26A C28A C28A 136(2) 6_565 6_565 ?
C27A C28A C28A 52.4(13) . 6_565 ?
C25A C28A C28A 140.2(16) 6_565 6_565 ?
C29A C28A C28A 156.1(17) . 6_565 ?
C23A C28A C28A 74.0(13) . 6_565 ?
C26A C28A C24A 115(3) 6_565 6_565 ?
C27A C28A C24A 142(3) . 6_565 ?
C25A C28A C24A 45.7(18) 6_565 6_565 ?
C29A C28A C24A 85.6(18) . 6_565 ?
C28A C28A C24A 97.2(17) 6_565 6_565 ?
C26A C28A C23A 155(3) 6_565 6_565 ?
C27A C28A C23A 99(2) . 6_565 ?
C25A C28A C23A 95.0(18) 6_565 6_565 ?
C29A C28A C23A 132.6(18) . 6_565 ?
C28A C28A C23A 47.9(13) 6_565 6_565 ?
C24A C28A C23A 49.7(15) 6_565 6_565 ?
C26A C29A C25A 114(4) 6_565 6_565 ?
C26A C29A C30A 74(4) 6_565 . ?
C25A C29A C30A 157(4) 6_565 . ?
C26A C29A C81A 85(4) 6_565 6_565 ?
C25A C29A C81A 149(3) 6_565 6_565 ?
C25A C29A C28A 70(2) 6_565 . ?
C30A C29A C28A 116(4) . . ?
C81A C29A C28A 125(3) 6_565 . ?
C26A C29A C62A 151(4) 6_565 . ?
C30A C29A C62A 129(3) . . ?
C81A C29A C62A 118(3) 6_565 . ?
C28A C29A C62A 107.4(15) . . ?
C26A C29A C77A 161(4) 6_565 6_565 ?
C25A C29A C77A 59(3) 6_565 6_565 ?
C30A C29A C77A 107(3) . 6_565 ?
C81A C29A C77A 96(3) 6_565 6_565 ?
C28A C29A C77A 126(2) . 6_565 ?
C26A C29A C78A 129(4) 6_565 6_565 ?
C25A C29A C78A 108(3) 6_565 6_565 ?
C30A C29A C78A 57(3) . 6_565 ?
C81A C29A C78A 46(2) 6_565 6_565 ?
C28A C29A C78A 155(3) . 6_565 ?
C62A C29A C78A 72.6(18) . 6_565 ?
C77A C29A C78A 50.5(17) 6_565 6_565 ?
C31A C30A C26A 100(5) . 6_565 ?
C31A C30A C29A 131(6) . . ?
C26A C30A C80A 123(6) 6_565 6_565 ?
C29A C30A C80A 151(6) . 6_565 ?
C31A C30A C78A 143(5) . 6_565 ?
C26A C30A C78A 106(5) 6_565 6_565 ?
C29A C30A C78A 74(4) . 6_565 ?
C80A C30A C78A 121(4) 6_565 6_565 ?
C31A C30A C64A 112(5) . . ?
C26A C30A C64A 138(5) 6_565 . ?
C29A C30A C64A 108(4) . . ?
C80A C30A C64A 89(4) 6_565 . ?
C80A C31A C33A 95(8) 6_565 6_565 ?
C80A C31A C30A 92(9) 6_565 . ?
C33A C31A C30A 167(5) 6_565 . ?
C80A C31A C81A 83(8) 6_565 6_565 ?
C33A C31A C81A 165(4) 6_565 6_565 ?
C33A C31A C35A 59(3) 6_565 . ?
C30A C31A C35A 127(4) . . ?
C81A C31A C35A 119(4) 6_565 . ?
C80A C31A C32A 143(9) 6_565 . ?
C33A C31A C32A 50(2) 6_565 . ?
C30A C31A C32A 120(4) . . ?
C81A C31A C32A 126(4) 6_565 . ?
C35A C31A C32A 107(3) . . ?
C80A C31A C26A 132(8) 6_565 6_565 ?
C33A C31A C26A 128(3) 6_565 6_565 ?
C81A C31A C26A 49(3) 6_565 6_565 ?
C35A C31A C26A 161(3) . 6_565 ?
C32A C31A C26A 79(2) . 6_565 ?
C33A C32A C33A 59(3) . 6_565 ?
C33A C32A C27A 146.5(16) . . ?
C33A C32A C27A 146.5(16) 6_565 . ?
C33A C32A C31A 104(3) . . ?
C33A C32A C31A 46.4(19) 6_565 . ?
C27A C32A C31A 101.1(17) . . ?
C33A C32A C31A 46.4(19) . 6_565 ?
C33A C32A C31A 104(3) 6_565 6_565 ?
C27A C32A C31A 101.1(17) . 6_565 ?
C31A C32A C31A 142(3) . 6_565 ?
C31A C33A C33A 141(2) 6_565 6_565 ?
C31A C33A C32A 84(3) 6_565 . ?
C33A C33A C32A 60.7(16) 6_565 . ?
C31A C33A C35A 72(3) 6_565 6_565 ?
C33A C33A C35A 136(2) 6_565 6_565 ?
C32A C33A C35A 151(3) . 6_565 ?
C33A C33A C80A 156.6(16) 6_565 . ?
C32A C33A C80A 107(3) . . ?
C35A C33A C80A 47(2) 6_565 . ?
C31A C33A C34A 140(3) 6_565 . ?
C33A C33A C34A 64.9(13) 6_565 . ?
C32A C33A C34A 124(3) . . ?
C35A C33A C34A 73(2) 6_565 . ?
C80A C33A C34A 117(3) . . ?
C33A C34A C33A 50(3) . 6_565 ?
C33A C34A C39A 157.9(19) . 6_565 ?
C33A C34A C39A 128.1(18) 6_565 6_565 ?
C33A C34A C39A 128.1(18) . . ?
C33A C34A C39A 157.9(19) 6_565 . ?
C33A C34A C35A 100(2) . . ?
C33A C34A C35A 50.3(17) 6_565 . ?
C39A C34A C35A 79.4(18) 6_565 . ?
C39A C34A C35A 121(2) . . ?
C33A C34A C35A 50.3(17) . 6_565 ?
C33A C34A C35A 100(2) 6_565 6_565 ?
C39A C34A C35A 121(2) 6_565 6_565 ?
C39A C34A C35A 79.4(18) . 6_565 ?
C35A C34A C35A 145(3) . 6_565 ?
C80A C35A C79A 80(4) 6_565 6_565 ?
C80A C35A C33A 68(3) 6_565 6_565 ?
C79A C35A C33A 146(4) 6_565 6_565 ?
C80A C35A C36A 103(4) 6_565 . ?
C33A C35A C36A 157(3) 6_565 . ?
C79A C35A C31A 97(3) 6_565 . ?
C33A C35A C31A 50(2) 6_565 . ?
C36A C35A C31A 119(4) . . ?
C80A C35A C40A 134(3) 6_565 6_565 ?
C79A C35A C40A 60(2) 6_565 6_565 ?
C33A C35A C40A 140(3) 6_565 6_565 ?
C31A C35A C40A 146(3) . 6_565 ?
C80A C35A C34A 123(4) 6_565 . ?
C79A C35A C34A 144(3) 6_565 . ?
C33A C35A C34A 57(2) 6_565 . ?
C36A C35A C34A 120(3) . . ?
C31A C35A C34A 105(3) . . ?
C40A C35A C34A 87(2) 6_565 . ?
C80A C35A C39A 151(3) 6_565 6_565 ?
C79A C35A C39A 100(3) 6_565 6_565 ?
C33A C35A C39A 102(3) 6_565 6_565 ?
C36A C35A C39A 75(3) . 6_565 ?
C31A C35A C39A 143(3) . 6_565 ?
C34A C35A C39A 46.3(16) . 6_565 ?
C79A C36A C40A 159(10) 6_565 6_565 ?
C79A C36A C35A 70(7) 6_565 . ?
C40A C36A C35A 90(5) 6_565 . ?
C79A C36A C66A 56(6) 6_565 . ?
C40A C36A C66A 144(5) 6_565 . ?
C35A C36A C66A 122(4) . . ?
C79A C36A C37A 177(9) 6_565 . ?
C35A C36A C37A 108(4) . . ?
C66A C36A C37A 125(4) . . ?
C79A C36A C73A 65(5) 6_565 6_565 ?
C40A C36A C73A 135(5) 6_565 6_565 ?
C35A C36A C73A 128(4) . 6_565 ?
C37A C36A C73A 116(3) . 6_565 ?
C79A C36A C41A 150(7) 6_565 6_565 ?
C40A C36A C41A 50(3) 6_565 6_565 ?
C35A C36A C41A 136(4) . 6_565 ?
C66A C36A C41A 94(3) . 6_565 ?
C73A C36A C41A 85(2) 6_565 6_565 ?
C40A C36A C80A 121(5) 6_565 6_565 ?
C66A C36A C80A 88(3) . 6_565 ?
C37A C36A C80A 137(4) . 6_565 ?
C73A C36A C80A 95(3) 6_565 6_565 ?
C41A C36A C80A 151(3) 6_565 6_565 ?
C40A C37A C41A 126(7) 6_565 6_565 ?
C40A C37A C39A 69(5) 6_565 6_565 ?
C41A C37A C39A 150(4) 6_565 6_565 ?
C41A C37A C36A 98(4) 6_565 . ?
C39A C37A C36A 95(3) 6_565 . ?
C40A C37A C45A 136(6) 6_565 . ?
C39A C37A C45A 144(3) 6_565 . ?
C36A C37A C45A 108(3) . . ?
C40A C37A C38A 110(6) 6_565 . ?
C41A C37A C38A 114(4) 6_565 . ?
C36A C37A C38A 134(3) . . ?
C45A C37A C38A 105(3) . . ?
C40A C37A C42A 154(6) 6_565 6_565 ?
C39A C37A C42A 110(3) 6_565 6_565 ?
C36A C37A C42A 135(3) . 6_565 ?
C38A C37A C42A 70(2) . 6_565 ?
C41A C37A C79A 99(4) 6_565 6_565 ?
C39A C37A C79A 95(3) 6_565 6_565 ?
C45A C37A C79A 109(3) . 6_565 ?
C38A C37A C79A 133(3) . 6_565 ?
C42A C37A C79A 135(3) 6_565 6_565 ?
C39A C38A C39A 53(4) . 6_565 ?
C39A C38A C43A 143.5(19) . . ?
C39A C38A C43A 143(2) 6_565 . ?
C39A C38A C37A 103(3) . . ?
C39A C38A C37A 51(2) 6_565 . ?
C43A C38A C37A 96.8(14) . . ?
C39A C38A C37A 51(2) . 6_565 ?
C39A C38A C37A 103(3) 6_565 6_565 ?
C43A C38A C37A 96.8(14) . 6_565 ?
C37A C38A C37A 144(3) . 6_565 ?
C39A C39A C38A 63.3(18) 6_565 . ?
C39A C39A C40A 161.9(19) 6_565 . ?
C38A C39A C40A 115(3) . . ?
C39A C39A C37A 147(2) 6_565 6_565 ?
C38A C39A C37A 88(3) . 6_565 ?
C39A C39A C34A 68.5(13) 6_565 . ?
C38A C39A C34A 131(3) . . ?
C40A C39A C34A 108(3) . . ?
C37A C39A C34A 135(3) 6_565 . ?
C39A C39A C35A 121.3(15) 6_565 6_565 ?
C38A C39A C35A 160(2) . 6_565 ?
C40A C39A C35A 54(2) . 6_565 ?
C37A C39A C35A 81(2) 6_565 6_565 ?
C34A C39A C35A 54.3(16) . 6_565 ?
C37A C40A C36A 133(8) 6_565 6_565 ?
C37A C40A C39A 83(6) 6_565 . ?
C36A C40A C39A 140(5) 6_565 . ?
C36A C40A C41A 101(4) 6_565 . ?
C39A C40A C41A 112(3) . . ?
C37A C40A C79A 141(5) 6_565 . ?
C39A C40A C79A 132(3) . . ?
C41A C40A C79A 108.3(15) . . ?
C37A C40A C35A 165(7) 6_565 6_565 ?
C36A C40A C35A 56(4) 6_565 6_565 ?
C39A C40A C35A 85(3) . 6_565 ?
C41A C40A C35A 150(2) . 6_565 ?
C79A C40A C35A 48(2) . 6_565 ?
C45A C41A C37A 153(8) 6_565 6_565 ?
C45A C41A C72A 77(6) 6_565 . ?
C37A C41A C72A 129(3) 6_565 . ?
C45A C41A C40A 173(7) 6_565 . ?
C72A C41A C40A 108.2(15) . . ?
C45A C41A C42A 47(6) 6_565 . ?
C37A C41A C42A 109(4) 6_565 . ?
C72A C41A C42A 117(3) . . ?
C40A C41A C42A 126(3) . . ?
C45A C41A C46A 48(5) 6_565 6_565 ?
C37A C41A C46A 159(4) 6_565 6_565 ?
C40A C41A C46A 137.4(19) . 6_565 ?
C42A C41A C46A 90(3) . 6_565 ?
C45A C41A C36A 156(7) 6_565 6_565 ?
C37A C41A C36A 50(3) 6_565 6_565 ?
C72A C41A C36A 78.9(19) . 6_565 ?
C42A C41A C36A 148(3) . 6_565 ?
C46A C41A C36A 108(2) 6_565 6_565 ?
C37A C41A C44A 115(4) 6_565 6_565 ?
C72A C41A C44A 112(3) . 6_565 ?
C40A C41A C44A 133(3) . 6_565 ?
C46A C41A C44A 84(2) 6_565 6_565 ?
C36A C41A C44A 154(3) 6_565 6_565 ?
C44A C42A C45A 126(10) 6_565 6_565 ?
C45A C42A C2A 101(4) 6_565 . ?
C44A C42A C43A 95(10) 6_565 . ?
C45A C42A C43A 137(3) 6_565 . ?
C2A C42A C43A 121(4) . . ?
C44A C42A C41A 148(10) 6_565 . ?
C2A C42A C41A 120(4) . . ?
C43A C42A C41A 115(3) . . ?
C45A C42A C49A 119(4) 6_565 6_565 ?
C43A C42A C49A 101(3) . 6_565 ?
C41A C42A C49A 136(4) . 6_565 ?
C44A C42A C37A 168(10) 6_565 6_565 ?
C45A C42A C37A 49(2) 6_565 6_565 ?
C2A C42A C37A 145(4) . 6_565 ?
C43A C42A C37A 88(2) . 6_565 ?
C49A C42A C37A 154(3) 6_565 6_565 ?
C42A C43A C42A 135(4) . 6_565 ?
C42A C43A C38A 104.7(17) . . ?
C42A C43A C38A 104.7(17) 6_565 . ?
C42A C43A C44A 125(2) . . ?
C38A C43A C44A 121.4(19) . . ?
C42A C43A C44A 125(2) 6_565 6_565 ?
C38A C43A C44A 121.4(19) . 6_565 ?
C44A C43A C44A 112(4) . 6_565 ?
C42A C44A C2A 126(10) 6_565 6_565 ?
C2A C44A C45A 100(4) 6_565 . ?
C42A C44A C49A 135(10) 6_565 . ?
C45A C44A C49A 123(3) . . ?
C42A C44A C43A 68(10) 6_565 . ?
C2A C44A C43A 138(5) 6_565 . ?
C45A C44A C43A 107(3) . . ?
C49A C44A C43A 113(4) . . ?
C2A C44A C41A 112(4) 6_565 6_565 ?
C49A C44A C41A 132(3) . 6_565 ?
C43A C44A C41A 92(2) . 6_565 ?
C41A C45A C42A 111(7) 6_565 6_565 ?
C41A C45A C46A 113(7) 6_565 . ?
C42A C45A C46A 126(4) 6_565 . ?
C41A C45A C72A 79(6) 6_565 6_565 ?
C42A C45A C72A 147(4) 6_565 6_565 ?
C41A C45A C44A 125(7) 6_565 . ?
C46A C45A C44A 115(3) . . ?
C72A C45A C44A 143(3) 6_565 . ?
C42A C45A C37A 96(3) 6_565 . ?
C46A C45A C37A 130(3) . . ?
C72A C45A C37A 96(3) 6_565 . ?
C44A C45A C37A 110(3) . . ?
C41A C45A C2A 146(7) 6_565 6_565 ?
C46A C45A C2A 82(2) . 6_565 ?
C72A C45A C2A 111(2) 6_565 6_565 ?
C37A C45A C2A 137(3) . 6_565 ?
C72A C46A C71A 102(4) 6_565 6_565 ?
C72A C46A C45A 79(4) 6_565 . ?
C71A C46A C45A 141(4) 6_565 . ?
C71A C46A C67A 71(2) 6_565 . ?
C45A C46A C67A 115(3) . . ?
C72A C46A C47A 137(4) 6_565 . ?
C45A C46A C47A 122(3) . . ?
C67A C46A C47A 107.9(15) . . ?
C72A C46A C41A 60(3) 6_565 6_565 ?
C71A C46A C41A 140(4) 6_565 6_565 ?
C67A C46A C41A 96(2) . 6_565 ?
C47A C46A C41A 135(3) . 6_565 ?
C72A C46A C3A 141(4) 6_565 6_565 ?
C71A C46A C3A 55(2) 6_565 6_565 ?
C45A C46A C3A 99(2) . 6_565 ?
C67A C46A C3A 124(2) . 6_565 ?
C41A C46A C3A 114(2) 6_565 6_565 ?
C3A C47A C71A 137(6) 6_565 6_565 ?
C3A C47A C53A 133(5) 6_565 . ?
C71A C47A C53A 63(3) 6_565 . ?
C3A C47A C46A 110(4) 6_565 . ?
C53A C47A C46A 107.3(16) . . ?
C71A C47A C48A 145(4) 6_565 . ?
C53A C47A C48A 119(3) . . ?
C46A C47A C48A 126(3) . . ?
C3A C47A C4A 46(4) 6_565 6_565 ?
C71A C47A C4A 136(4) 6_565 6_565 ?
C53A C47A C4A 89(2) . 6_565 ?
C46A C47A C4A 151(3) . 6_565 ?
C3A C47A C70A 134(5) 6_565 6_565 ?
C46A C47A C70A 91.4(16) . 6_565 ?
C48A C47A C70A 124(2) . 6_565 ?
C4A C47A C70A 98(2) 6_565 6_565 ?
C71A C47A C2A 116(3) 6_565 6_565 ?
C53A C47A C2A 157(3) . 6_565 ?
C46A C47A C2A 80.1(19) . 6_565 ?
C48A C47A C2A 46.8(18) . 6_565 ?
C4A C47A C2A 76(2) 6_565 6_565 ?
C70A C47A C2A 144(2) 6_565 6_565 ?
C3A C48A C4A 109(5) 6_565 6_565 ?
C3A C48A C50A 133(5) 6_565 . ?
C3A C48A C49A 98(4) 6_565 . ?
C4A C48A C49A 145(4) 6_565 . ?
C50A C48A C49A 118(3) . . ?
C3A C48A C2A 70(4) 6_565 6_565 ?
C4A C48A C2A 165(4) 6_565 6_565 ?
C50A C48A C2A 143(3) . 6_565 ?
C4A C48A C47A 95(4) 6_565 . ?
C50A C48A C47A 121(3) . . ?
C49A C48A C47A 112(3) . . ?
C2A C48A C47A 85(3) 6_565 . ?
C3A C48A C5A 158(4) 6_565 6_565 ?
C4A C48A C5A 73(4) 6_565 6_565 ?
C50A C48A C5A 45.0(19) . 6_565 ?
C49A C48A C5A 74(2) . 6_565 ?
C2A C48A C5A 102(3) 6_565 6_565 ?
C47A C48A C5A 159(3) . 6_565 ?
C2A C49A C1A 167(6) 6_565 . ?
C2A C49A C48A 77(5) 6_565 . ?
C1A C49A C48A 109(3) . . ?
C1A C49A C44A 127(4) . . ?
C48A C49A C44A 119(3) . . ?
C2A C49A C3A 50(4) 6_565 6_565 ?
C1A C49A C3A 133(3) . 6_565 ?
C44A C49A C3A 91(3) . 6_565 ?
C1A C49A C42A 126(3) . 6_565 ?
C48A C49A C42A 114(3) . 6_565 ?
C3A C49A C42A 87(3) 6_565 6_565 ?
C2A C49A C5A 131(5) 6_565 6_565 ?
C1A C49A C5A 54.1(19) . 6_565 ?
C48A C49A C5A 55(2) . 6_565 ?
C44A C49A C5A 163(3) . 6_565 ?
C3A C49A C5A 81(2) 6_565 6_565 ?
C42A C49A C5A 153(2) 6_565 6_565 ?
C2A C49A C49A 142(5) 6_565 6_565 ?
C48A C49A C49A 133.2(19) . 6_565 ?
C44A C49A C49A 100(3) . 6_565 ?
C3A C49A C49A 150.2(14) 6_565 6_565 ?
C42A C49A C49A 99(2) 6_565 6_565 ?
C5A C49A C49A 79.9(16) 6_565 6_565 ?
C4A C50A C5A 109(5) 6_565 6_565 ?
C4A C50A C9A 71(5) 6_565 6_565 ?
C5A C50A C9A 171(4) 6_565 6_565 ?
C5A C50A C48A 74(2) 6_565 . ?
C9A C50A C48A 105(3) 6_565 . ?
C4A C50A C51A 81(5) 6_565 . ?
C5A C50A C51A 164(4) 6_565 . ?
C48A C50A C51A 114(3) . . ?
C4A C50A C6A 160(5) 6_565 . ?
C5A C50A C6A 53(2) 6_565 . ?
C9A C50A C6A 125(3) 6_565 . ?
C48A C50A C6A 125(3) . . ?
C51A C50A C6A 115(3) . . ?
C4A C50A C8A 118(5) 6_565 6_565 ?
C5A C50A C8A 131(4) 6_565 6_565 ?
C9A C50A C8A 47(2) 6_565 6_565 ?
C48A C50A C8A 146(3) . 6_565 ?
C6A C50A C8A 79(2) . 6_565 ?
C9A C51A C8A 167(10) 6_565 6_565 ?
C9A C51A C52A 52(10) 6_565 . ?
C8A C51A C52A 139(3) 6_565 . ?
C9A C51A C68A 152(10) 6_565 . ?
C52A C51A C68A 107.1(17) . . ?
C9A C51A C50A 80(10) 6_565 . ?
C8A C51A C50A 95(4) 6_565 . ?
C52A C51A C50A 122(3) . . ?
C68A C51A C50A 127(3) . . ?
C9A C51A C4A 53(10) 6_565 6_565 ?
C8A C51A C4A 124(4) 6_565 6_565 ?
C52A C51A C4A 94(3) . 6_565 ?
C68A C51A C4A 155(4) . 6_565 ?
C9A C51A C10A 68(10) 6_565 6_565 ?
C8A C51A C10A 123(3) 6_565 6_565 ?
C68A C51A C10A 93(2) . 6_565 ?
C50A C51A C10A 130(4) . 6_565 ?
C4A C51A C10A 104(3) 6_565 6_565 ?
C10A C52A C9A 121(9) 6_565 6_565 ?
C10A C52A C53A 98(8) 6_565 . ?
C9A C52A C53A 118(4) 6_565 . ?
C10A C52A C51A 112(8) 6_565 . ?
C53A C52A C51A 125(4) . . ?
C9A C52A C57A 116(3) 6_565 . ?
C53A C52A C57A 117(3) . . ?
C51A C52A C57A 106.7(16) . . ?
C10A C52A C70A 67(7) 6_565 6_565 ?
C9A C52A C70A 135(4) 6_565 6_565 ?
C51A C52A C70A 136(4) . 6_565 ?
C57A C52A C70A 87(3) . 6_565 ?
C9A C52A C11A 113(3) 6_565 6_565 ?
C53A C52A C11A 113(3) . 6_565 ?
C51A C52A C11A 103(2) . 6_565 ?
C70A C52A C11A 81(2) 6_565 6_565 ?
C70A C53A C71A 88(4) 6_565 6_565 ?
C70A C53A C52A 91(4) 6_565 . ?
C71A C53A C52A 143(4) 6_565 . ?
C70A C53A C47A 122(4) 6_565 . ?
C52A C53A C47A 120(3) . . ?
C71A C53A C54A 70.7(18) 6_565 . ?
C52A C53A C54A 126(3) . . ?
C47A C53A C54A 107.2(15) . . ?
C70A C53A C10A 71(4) 6_565 6_565 ?
C71A C53A C10A 138(4) 6_565 6_565 ?
C47A C53A C10A 131(3) . 6_565 ?
C54A C53A C10A 107(3) . 6_565 ?
C70A C53A C3A 124(4) 6_565 6_565 ?
C71A C53A C3A 49(2) 6_565 6_565 ?
C52A C53A C3A 104(3) . 6_565 ?
C54A C53A C3A 119.6(18) . 6_565 ?
C10A C53A C3A 115(3) 6_565 6_565 ?
C70A C54A C82A 84(4) 6_565 6_565 ?
C70A C54A C55A 80(4) 6_565 . ?
C70A C54A C67A 112(3) 6_565 . ?
C82A C54A C67A 97(3) 6_565 . ?
C55A C54A C67A 113(3) . . ?
C82A C54A C53A 115(4) 6_565 . ?
C55A C54A C53A 109(3) . . ?
C67A C54A C53A 107.2(15) . . ?
C70A C54A C71A 66(3) 6_565 6_565 ?
C82A C54A C71A 123(4) 6_565 6_565 ?
C55A C54A C71A 132(4) . 6_565 ?
C67A C54A C71A 58.1(15) . 6_565 ?
C53A C54A C71A 49.4(14) . 6_565 ?
C82A C55A C54A 59(9) 6_565 . ?
C82A C55A C75A 122(10) 6_565 6_565 ?
C54A C55A C75A 144(5) . 6_565 ?
C82A C55A C65A 66(10) 6_565 . ?
C54A C55A C65A 121(3) . . ?
C75A C55A C65A 84.3(19) 6_565 . ?
C82A C55A C56A 145(10) 6_565 . ?
C54A C55A C56A 129(3) . . ?
C65A C55A C56A 108.7(16) . . ?
C82A C55A C70A 74(10) 6_565 6_565 ?
C75A C55A C70A 104(4) 6_565 6_565 ?
C65A C55A C70A 138(4) . 6_565 ?
C56A C55A C70A 94(3) . 6_565 ?
C54A C55A C74A 90(2) . 6_565 ?
C75A C55A C74A 110(3) 6_565 6_565 ?
C56A C55A C74A 137(2) . 6_565 ?
C70A C55A C74A 111(3) 6_565 6_565 ?
C75A C56A C11A 94(5) 6_565 6_565 ?
C75A C56A C57A 113(5) 6_565 . ?
C11A C56A C61A 93(2) 6_565 . ?
C57A C56A C61A 118.4(17) . . ?
C75A C56A C55A 70(4) 6_565 . ?
C11A C56A C55A 121(4) 6_565 . ?
C57A C56A C55A 110(3) . . ?
C61A C56A C55A 108.1(16) . . ?
C75A C56A C82A 65(4) 6_565 6_565 ?
C11A C56A C82A 116(3) 6_565 6_565 ?
C57A C56A C82A 107(3) . 6_565 ?
C61A C56A C82A 105(2) . 6_565 ?
C11A C56A C76A 97(2) 6_565 6_565 ?
C57A C56A C76A 122(2) . 6_565 ?
C55A C56A C76A 93.8(16) . 6_565 ?
C82A C56A C76A 90(2) 6_565 6_565 ?
C75A C56A C10A 106(5) 6_565 6_565 ?
C61A C56A C10A 132(2) . 6_565 ?
C55A C56A C10A 84(3) . 6_565 ?
C82A C56A C10A 81(2) 6_565 6_565 ?
C76A C56A C10A 128(2) 6_565 6_565 ?
C11A C57A C10A 130(8) 6_565 6_565 ?
C11A C57A C58A 68(5) 6_565 . ?
C10A C57A C58A 112(4) 6_565 . ?
C11A C57A C56A 55(5) 6_565 . ?
C10A C57A C56A 114(4) 6_565 . ?
C58A C57A C56A 121.2(16) . . ?
C11A C57A C52A 141(7) 6_565 . ?
C58A C57A C52A 108.7(15) . . ?
C56A C57A C52A 123(3) . . ?
C10A C57A C75A 108(4) 6_565 6_565 ?
C58A C57A C75A 109.5(19) . 6_565 ?
C52A C57A C75A 120(3) . 6_565 ?
C11A C57A C12A 46(4) 6_565 6_565 ?
C10A C57A C12A 123(4) 6_565 6_565 ?
C56A C57A C12A 100.1(17) . 6_565 ?
C52A C57A C12A 124(2) . 6_565 ?
C75A C57A C12A 87.9(18) 6_565 6_565 ?
C11A C57A C70A 107(6) 6_565 6_565 ?
C58A C57A C70A 139(3) . 6_565 ?
C56A C57A C70A 75(2) . 6_565 ?
C52A C57A C70A 49(2) . 6_565 ?
C75A C57A C70A 72.1(18) 6_565 6_565 ?
C12A C57A C70A 135(2) 6_565 6_565 ?
C12A C58A C11A 90(4) 6_565 6_565 ?
C12A C58A C13A 83(4) 6_565 6_565 ?
C11A C58A C13A 151(3) 6_565 6_565 ?
C12A C58A C57A 116(4) 6_565 . ?
C13A C58A C57A 147(2) 6_565 . ?
C12A C58A C68A 125(5) 6_565 . ?
C11A C58A C68A 127(2) 6_565 . ?
C57A C58A C68A 106.6(15) . . ?
C11A C58A C59A 93(2) 6_565 . ?
C13A C58A C59A 83(2) 6_565 . ?
C57A C58A C59A 118.8(16) . . ?
C68A C58A C59A 127(3) . . ?
C12A C58A C10A 129(4) 6_565 6_565 ?
C11A C58A C10A 46.9(19) 6_565 6_565 ?
C13A C58A C10A 120(2) 6_565 6_565 ?
C68A C58A C10A 80.6(18) . 6_565 ?
C59A C58A C10A 134.6(19) . 6_565 ?
C12A C59A C17A 149(8) 6_565 6_565 ?
C12A C59A C60A 117(4) 6_565 . ?
C17A C59A C60A 62(4) 6_565 . ?
C17A C59A C58A 157(6) 6_565 . ?
C60A C59A C58A 119.9(17) . . ?
C12A C59A C15A 107(6) 6_565 . ?
C17A C59A C15A 62(3) 6_565 . ?
C60A C59A C15A 124(3) . . ?
C58A C59A C15A 108(3) . . ?
C12A C59A C18A 124(5) 6_565 6_565 ?
C17A C59A C18A 50(3) 6_565 6_565 ?
C58A C59A C18A 128.7(19) . 6_565 ?
C15A C59A C18A 110(2) . 6_565 ?
C12A C59A C13A 46(4) 6_565 6_565 ?
C17A C59A C13A 122(5) 6_565 6_565 ?
C60A C59A C13A 156(2) . 6_565 ?
C15A C59A C13A 63(2) . 6_565 ?
C18A C59A C13A 152(2) 6_565 6_565 ?
C17A C59A C11A 133(4) 6_565 6_565 ?
C60A C59A C11A 79.7(16) . 6_565 ?
C15A C59A C11A 138(3) . 6_565 ?
C18A C59A C11A 88.8(18) 6_565 6_565 ?
C13A C59A C11A 82.7(19) 6_565 6_565 ?
C18A C60A C17A 103(6) 6_565 6_565 ?
C18A C60A C59A 134(7) 6_565 . ?
C18A C60A C61A 94(5) 6_565 . ?
C17A C60A C61A 148(3) 6_565 . ?
C59A C60A C61A 120.5(17) . . ?
C18A C60A C76A 69(5) 6_565 6_565 ?
C17A C60A C76A 147(4) 6_565 6_565 ?
C59A C60A C76A 136(3) . 6_565 ?
C17A C60A C21A 86(3) 6_565 . ?
C59A C60A C21A 119(3) . . ?
C61A C60A C21A 113(3) . . ?
C76A C60A C21A 88(2) 6_565 . ?
C18A C60A C12A 143(7) 6_565 6_565 ?
C17A C60A C12A 51(2) 6_565 6_565 ?
C61A C60A C12A 100.2(19) . 6_565 ?
C76A C60A C12A 117(2) 6_565 6_565 ?
C21A C60A C12A 133(3) . 6_565 ?
C76A C61A C75A 106(5) 6_565 6_565 ?
C76A C61A C60A 88(5) 6_565 . ?
C75A C61A C60A 123(3) 6_565 . ?
C76A C61A C56A 132(5) 6_565 . ?
C60A C61A C56A 120.4(16) . . ?
C75A C61A C63A 87(2) 6_565 . ?
C60A C61A C63A 122(3) . . ?
C56A C61A C63A 107.6(14) . . ?
C76A C61A C18A 66(4) 6_565 6_565 ?
C75A C61A C18A 133(4) 6_565 6_565 ?
C56A C61A C18A 140(2) . 6_565 ?
C63A C61A C18A 100(2) . 6_565 ?
C76A C61A C11A 131(5) 6_565 6_565 ?
C75A C61A C11A 46(2) 6_565 6_565 ?
C60A C61A C11A 83.2(17) . 6_565 ?
C63A C61A C11A 131(2) . 6_565 ?
C18A C61A C11A 102(2) 6_565 6_565 ?
C77A C62A C25A 130(6) 6_565 6_565 ?
C25A C62A C63A 152(4) 6_565 . ?
C77A C62A C22A 138(6) 6_565 . ?
C25A C62A C22A 68(3) 6_565 . ?
C63A C62A C22A 118(3) . . ?
C77A C62A C29A 93(5) 6_565 . ?
C63A C62A C29A 121(3) . . ?
C22A C62A C29A 108.7(15) . . ?
C77A C62A C76A 56(5) 6_565 6_565 ?
C25A C62A C76A 140(4) 6_565 6_565 ?
C22A C62A C76A 86(2) . 6_565 ?
C29A C62A C76A 140(3) . 6_565 ?
C77A C62A C24A 143(6) 6_565 6_565 ?
C25A C62A C24A 46(2) 6_565 6_565 ?
C63A C62A C24A 134(3) . 6_565 ?
C29A C62A C24A 87.1(16) . 6_565 ?
C76A C62A C24A 103(2) 6_565 6_565 ?
C25A C62A C78A 100(3) 6_565 6_565 ?
C63A C62A C78A 60(2) . 6_565 ?
C22A C62A C78A 149(3) . 6_565 ?
C29A C62A C78A 61.1(17) . 6_565 ?
C76A C62A C78A 87(2) 6_565 6_565 ?
C24A C62A C78A 136(2) 6_565 6_565 ?
C77A C63A C76A 120(6) 6_565 6_565 ?
C76A C63A C62A 103(4) 6_565 . ?
C77A C63A C61A 143(5) 6_565 . ?
C62A C63A C61A 126(3) . . ?
C77A C63A C65A 100(4) 6_565 . ?
C76A C63A C65A 122(3) 6_565 . ?
C62A C63A C65A 121(3) . . ?
C61A C63A C65A 107.3(14) . . ?
C77A C63A C78A 58(4) 6_565 6_565 ?
C76A C63A C78A 145(4) 6_565 6_565 ?
C62A C63A C78A 79(2) . 6_565 ?
C61A C63A C78A 145(2) . 6_565 ?
C77A C63A C75A 149(5) 6_565 6_565 ?
C76A C63A C75A 53(3) 6_565 6_565 ?
C62A C63A C75A 150(3) . 6_565 ?
C65A C63A C75A 70.7(16) . 6_565 ?
C78A C63A C75A 109(2) 6_565 6_565 ?
C74A C64A C78A 86(4) 6_565 6_565 ?
C74A C64A C81A 143(5) 6_565 6_565 ?
C78A C64A C81A 63(4) 6_565 6_565 ?
C78A C64A C65A 53(3) 6_565 . ?
C81A C64A C65A 115(4) 6_565 . ?
C74A C64A C66A 83(4) 6_565 . ?
C78A C64A C66A 160(4) 6_565 . ?
C81A C64A C66A 120(4) 6_565 . ?
C65A C64A C66A 116(3) . . ?
C74A C64A C73A 70(3) 6_565 6_565 ?
C78A C64A C73A 151(4) 6_565 6_565 ?
C81A C64A C73A 130(4) 6_565 6_565 ?
C65A C64A C73A 104(3) . 6_565 ?
C74A C64A C30A 146(4) 6_565 . ?
C78A C64A C30A 66(4) 6_565 . ?
C65A C64A C30A 118(3) . . ?
C66A C64A C30A 118(4) . . ?
C73A C64A C30A 128(4) 6_565 . ?
C74A C64A C79A 116(4) 6_565 6_565 ?
C78A C64A C79A 146(4) 6_565 6_565 ?
C81A C64A C79A 86(4) 6_565 6_565 ?
C65A C64A C79A 148(3) . 6_565 ?
C73A C64A C79A 46.8(17) 6_565 6_565 ?
C30A C64A C79A 83(3) . 6_565 ?
C74A C65A C78A 78(4) 6_565 6_565 ?
C74A C65A C82A 73(3) 6_565 6_565 ?
C78A C65A C82A 146(4) 6_565 6_565 ?
C74A C65A C55A 88(4) 6_565 . ?
C78A C65A C55A 161(4) 6_565 . ?
C82A C65A C64A 110(3) 6_565 . ?
C55A C65A C64A 125(3) . . ?
C74A C65A C63A 152(5) 6_565 . ?
C78A C65A C63A 81(3) 6_565 . ?
C82A C65A C63A 119(3) 6_565 . ?
C55A C65A C63A 107.3(15) . . ?
C64A C65A C63A 122(2) . . ?
C74A C65A C77A 129(4) 6_565 6_565 ?
C78A C65A C77A 55(2) 6_565 6_565 ?
C82A C65A C77A 139(3) 6_565 6_565 ?
C55A C65A C77A 131.0(19) . 6_565 ?
C64A C65A C77A 96(2) . 6_565 ?
C74A C65A C75A 125(4) 6_565 6_565 ?
C78A C65A C75A 135(3) 6_565 6_565 ?
C82A C65A C75A 57(2) 6_565 6_565 ?
C55A C65A C75A 46.3(16) . 6_565 ?
C64A C65A C75A 150(3) . 6_565 ?
C63A C65A C75A 61.9(15) . 6_565 ?
C77A C65A C75A 84.7(18) 6_565 6_565 ?
C73A C66A C79A 155(10) 6_565 6_565 ?
C73A C66A C36A 132(10) 6_565 . ?
C79A C66A C67A 145(5) 6_565 . ?
C36A C66A C67A 120(4) . . ?
C73A C66A C64A 97(10) 6_565 . ?
C79A C66A C64A 99(4) 6_565 . ?
C36A C66A C64A 120(4) . . ?
C67A C66A C64A 111(4) . . ?
C73A C66A C74A 63(10) 6_565 6_565 ?
C79A C66A C74A 131(5) 6_565 6_565 ?
C36A C66A C74A 147(5) . 6_565 ?
C67A C66A C74A 77(3) . 6_565 ?
C79A C66A C72A 113(5) 6_565 6_565 ?
C36A C66A C72A 88(4) . 6_565 ?
C64A C66A C72A 138(4) . 6_565 ?
C74A C66A C72A 106(3) 6_565 6_565 ?
C72A C67A C73A 92(4) 6_565 6_565 ?
C72A C67A C54A 138(3) 6_565 . ?
C73A C67A C54A 127(3) 6_565 . ?
C73A C67A C46A 125(3) 6_565 . ?
C54A C67A C46A 105.4(15) . . ?
C72A C67A C66A 89(3) 6_565 . ?
C54A C67A C66A 131(3) . . ?
C46A C67A C66A 122(3) . . ?
C72A C67A C71A 71(3) 6_565 6_565 ?
C73A C67A C71A 148(4) 6_565 6_565 ?
C54A C67A C71A 66.5(17) . 6_565 ?
C66A C67A C71A 148(3) . 6_565 ?
C72A C67A C74A 137(3) 6_565 6_565 ?
C73A C67A C74A 52(2) 6_565 6_565 ?
C54A C67A C74A 75(2) . 6_565 ?
C46A C67A C74A 156(3) . 6_565 ?
C66A C67A C74A 56(2) . 6_565 ?
C71A C67A C74A 125(2) 6_565 6_565 ?
C72A C67A C82A 150(4) 6_565 6_565 ?
C73A C67A C82A 92(3) 6_565 6_565 ?
C46A C67A C82A 131.0(19) . 6_565 ?
C66A C67A C82A 96(3) . 6_565 ?
C71A C67A C82A 89(2) 6_565 6_565 ?
C72A C67A C70A 117(3) 6_565 6_565 ?
C73A C67A C70A 130(3) 6_565 6_565 ?
C46A C67A C70A 89.1(15) . 6_565 ?
C66A C67A C70A 134(3) . 6_565 ?
C71A C67A C70A 47.3(16) 6_565 6_565 ?
C74A C67A C70A 81.9(17) 6_565 6_565 ?
C8A C68A C13A 115(5) 6_565 6_565 ?
C8A C68A C69A 61(4) 6_565 . ?
C13A C68A C69A 57(3) 6_565 . ?
C8A C68A C58A 153(4) 6_565 . ?
C13A C68A C58A 65(3) 6_565 . ?
C69A C68A C58A 121(3) . . ?
C8A C68A C51A 57(4) 6_565 . ?
C13A C68A C51A 152(4) 6_565 . ?
C69A C68A C51A 116(3) . . ?
C58A C68A C51A 109.0(16) . . ?
C8A C68A C9A 61(4) 6_565 6_565 ?
C13A C68A C9A 154(4) 6_565 6_565 ?
C69A C68A C9A 120(3) . 6_565 ?
C58A C68A C9A 106(3) . 6_565 ?
C8A C68A C12A 143(5) 6_565 6_565 ?
C13A C68A C12A 48(2) 6_565 6_565 ?
C69A C68A C12A 102(3) . 6_565 ?
C51A C68A C12A 120(2) . 6_565 ?
C9A C68A C12A 118(3) 6_565 6_565 ?
C13A C69A C8A 80(3) 6_565 6_565 ?
C13A C69A C69A 131(2) 6_565 6_565 ?
C8A C69A C69A 138(2) 6_565 6_565 ?
C13A C69A C7A 155(3) 6_565 . ?
C8A C69A C7A 81(3) 6_565 . ?
C69A C69A C7A 60.1(15) 6_565 . ?
C69A C69A C68A 165.3(15) 6_565 . ?
C7A C69A C68A 114(3) . . ?
C13A C69A C14A 70(2) 6_565 . ?
C8A C69A C14A 145(3) 6_565 . ?
C69A C69A C14A 62.0(14) 6_565 . ?
C7A C69A C14A 120(2) . . ?
C68A C69A C14A 118(3) . . ?
C53A C70A C54A 110(5) 6_565 6_565 ?
C53A C70A C10A 77(4) 6_565 . ?
C54A C70A C10A 155(4) 6_565 . ?
C53A C70A C82A 163(5) 6_565 . ?
C54A C70A C82A 54(3) 6_565 . ?
C10A C70A C82A 118(3) . . ?
C53A C70A C71A 59(3) 6_565 . ?
C54A C70A C71A 77(3) 6_565 . ?
C10A C70A C71A 124(3) . . ?
C82A C70A C71A 112(3) . . ?
C53A C70A C55A 161(5) 6_565 6_565 ?
C54A C70A C55A 60(3) 6_565 6_565 ?
C10A C70A C55A 106(3) . 6_565 ?
C71A C70A C55A 126(3) . 6_565 ?
C53A C70A C52A 58(3) 6_565 6_565 ?
C54A C70A C52A 155(4) 6_565 6_565 ?
C82A C70A C52A 137(3) . 6_565 ?
C71A C70A C52A 108(3) . 6_565 ?
C55A C70A C52A 125(3) 6_565 6_565 ?
C54A C70A C47A 98(3) 6_565 6_565 ?
C10A C70A C47A 100(3) . 6_565 ?
C82A C70A C47A 137(3) . 6_565 ?
C55A C70A C47A 151(3) 6_565 6_565 ?
C52A C70A C47A 83(2) 6_565 6_565 ?
C53A C70A C67A 102(4) 6_565 6_565 ?
C10A C70A C67A 163(3) . 6_565 ?
C82A C70A C67A 66(2) . 6_565 ?
C71A C70A C67A 46.7(16) . 6_565 ?
C55A C70A C67A 79.6(19) 6_565 6_565 ?
C52A C70A C67A 154(3) 6_565 6_565 ?
C47A C70A C67A 71.6(16) 6_565 6_565 ?
C53A C70A C57A 101(4) 6_565 6_565 ?
C54A C70A C57A 134(3) 6_565 6_565 ?
C82A C70A C57A 93(2) . 6_565 ?
C71A C70A C57A 148(3) . 6_565 ?
C55A C70A C57A 81(2) 6_565 6_565 ?
C47A C70A C57A 126(2) 6_565 6_565 ?
C67A C70A C57A 156(2) 6_565 6_565 ?
C47A C71A C46A 98(3) 6_565 6_565 ?
C47A C71A C53A 80(3) 6_565 6_565 ?
C46A C71A C53A 166(4) 6_565 6_565 ?
C47A C71A C72A 130(4) 6_565 . ?
C53A C71A C72A 151(3) 6_565 . ?
C47A C71A C67A 165(4) 6_565 6_565 ?
C46A C71A C67A 67(2) 6_565 6_565 ?
C53A C71A C67A 115(3) 6_565 6_565 ?
C47A C71A C70A 109(3) 6_565 . ?
C46A C71A C70A 153(3) 6_565 . ?
C72A C71A C70A 120(3) . . ?
C67A C71A C70A 86(2) 6_565 . ?
C46A C71A C3A 90(3) 6_565 . ?
C53A C71A C3A 91(3) 6_565 . ?
C72A C71A C3A 117(3) . . ?
C67A C71A C3A 152(3) 6_565 . ?
C70A C71A C3A 115(3) . . ?
C47A C71A C54A 138(4) 6_565 6_565 ?
C46A C71A C54A 118(3) 6_565 6_565 ?
C53A C71A C54A 59.9(17) 6_565 6_565 ?
C72A C71A C54A 91(2) . 6_565 ?
C67A C71A C54A 55.3(15) 6_565 6_565 ?
C3A C71A C54A 151(3) . 6_565 ?
C46A C72A C67A 111(4) 6_565 6_565 ?
C67A C72A C71A 73(3) 6_565 . ?
C46A C72A C45A 67(3) 6_565 6_565 ?
C67A C72A C45A 172(4) 6_565 6_565 ?
C71A C72A C45A 102(2) . 6_565 ?
C46A C72A C41A 90(3) 6_565 . ?
C67A C72A C41A 157(3) 6_565 . ?
C71A C72A C41A 123(3) . . ?
C46A C72A C73A 160(4) 6_565 . ?
C67A C72A C73A 50(3) 6_565 . ?
C71A C72A C73A 117(2) . . ?
C45A C72A C73A 131(2) 6_565 . ?
C41A C72A C73A 107.8(15) . . ?
C46A C72A C66A 169(4) 6_565 6_565 ?
C67A C72A C66A 59(3) 6_565 6_565 ?
C71A C72A C66A 126(3) . 6_565 ?
C45A C72A C66A 123(3) 6_565 6_565 ?
C41A C72A C66A 99(2) . 6_565 ?
C66A C73A C67A 162(10) 6_565 6_565 ?
C67A C73A C79A 146(3) 6_565 . ?
C66A C73A C72A 126(10) 6_565 . ?
C79A C73A C72A 108.8(15) . . ?
C66A C73A C74A 106(10) 6_565 . ?
C67A C73A C74A 92(3) 6_565 . ?
C79A C73A C74A 118(3) . . ?
C72A C73A C74A 125(3) . . ?
C66A C73A C64A 71(10) 6_565 6_565 ?
C67A C73A C64A 127(3) 6_565 6_565 ?
C79A C73A C64A 84(3) . 6_565 ?
C72A C73A C64A 156(4) . 6_565 ?
C67A C73A C36A 125(3) 6_565 6_565 ?
C72A C73A C36A 88(2) . 6_565 ?
C74A C73A C36A 135(4) . 6_565 ?
C64A C73A C36A 103(3) 6_565 6_565 ?
C65A C74A C64A 109(5) 6_565 6_565 ?
C65A C74A C78A 62(3) 6_565 . ?
C64A C74A C78A 48(3) 6_565 . ?
C65A C74A C82A 70(3) 6_565 . ?
C64A C74A C82A 172(4) 6_565 . ?
C78A C74A C82A 129(4) . . ?
C65A C74A C73A 174(4) 6_565 . ?
C64A C74A C73A 74(3) 6_565 . ?
C78A C74A C73A 120(3) . . ?
C82A C74A C73A 107(3) . . ?
C65A C74A C55A 61(3) 6_565 6_565 ?
C64A C74A C55A 169(4) 6_565 6_565 ?
C78A C74A C55A 121(3) . 6_565 ?
C73A C74A C55A 116(3) . 6_565 ?
C65A C74A C66A 171(5) 6_565 6_565 ?
C64A C74A C66A 63(3) 6_565 6_565 ?
C78A C74A C66A 109(3) . 6_565 ?
C82A C74A C66A 118(3) . 6_565 ?
C55A C74A C66A 127(3) 6_565 6_565 ?
C65A C74A C67A 140(4) 6_565 6_565 ?
C64A C74A C67A 110(4) 6_565 6_565 ?
C78A C74A C67A 153(3) . 6_565 ?
C82A C74A C67A 71(3) . 6_565 ?
C55A C74A C67A 80(2) 6_565 6_565 ?
C66A C74A C67A 47.4(19) 6_565 6_565 ?
C56A C75A C61A 109(5) 6_565 6_565 ?
C56A C75A C55A 82(4) 6_565 6_565 ?
C61A C75A C55A 147(4) 6_565 6_565 ?
C56A C75A C11A 56(4) 6_565 . ?
C61A C75A C11A 100(3) 6_565 . ?
C55A C75A C11A 111(3) 6_565 . ?
C56A C75A C76A 136(5) 6_565 . ?
C55A C75A C76A 129(3) 6_565 . ?
C11A C75A C76A 118(3) . . ?
C56A C75A C82A 92(5) 6_565 . ?
C61A C75A C82A 147(3) 6_565 . ?
C11A C75A C82A 113(3) . . ?
C76A C75A C82A 123(3) . . ?
C56A C75A C63A 142(5) 6_565 6_565 ?
C61A C75A C63A 55.9(18) 6_565 6_565 ?
C55A C75A C63A 96(2) 6_565 6_565 ?
C11A C75A C63A 151(3) . 6_565 ?
C82A C75A C63A 91(2) . 6_565 ?
C56A C75A C57A 46(4) 6_565 6_565 ?
C61A C75A C57A 115(3) 6_565 6_565 ?
C55A C75A C57A 95(2) 6_565 6_565 ?
C76A C75A C57A 135(3) . 6_565 ?
C82A C75A C57A 98(2) . 6_565 ?
C63A C75A C57A 168(3) 6_565 6_565 ?
C56A C75A C65A 125(5) 6_565 6_565 ?
C61A C75A C65A 103(2) 6_565 6_565 ?
C55A C75A C65A 49.4(15) 6_565 6_565 ?
C11A C75A C65A 154(3) . 6_565 ?
C76A C75A C65A 80.2(19) . 6_565 ?
C57A C75A C65A 142(2) 6_565 6_565 ?
C61A C76A C63A 122(6) 6_565 6_565 ?
C61A C76A C75A 46(4) 6_565 . ?
C63A C76A C75A 93(3) 6_565 . ?
C61A C76A C18A 89(5) 6_565 . ?
C63A C76A C18A 148(4) 6_565 . ?
C75A C76A C18A 116(3) . . ?
C61A C76A C77A 149(6) 6_565 . ?
C75A C76A C77A 114(3) . . ?
C18A C76A C77A 122(3) . . ?
C61A C76A C60A 66(4) 6_565 6_565 ?
C63A C76A C60A 171(4) 6_565 6_565 ?
C75A C76A C60A 95(2) . 6_565 ?
C77A C76A C60A 145(3) . 6_565 ?
C61A C76A C62A 161(5) 6_565 6_565 ?
C63A C76A C62A 45(3) 6_565 6_565 ?
C75A C76A C62A 134(3) . 6_565 ?
C18A C76A C62A 104(3) . 6_565 ?
C60A C76A C62A 127(3) 6_565 6_565 ?
C63A C76A C56A 100(3) 6_565 6_565 ?
C18A C76A C56A 112(2) . 6_565 ?
C77A C76A C56A 124(3) . 6_565 ?
C60A C76A C56A 89(2) 6_565 6_565 ?
C62A C76A C56A 143(2) 6_565 6_565 ?
C62A C77A C63A 131(7) 6_565 6_565 ?
C63A C77A C25A 155(5) 6_565 . ?
C62A C77A C78A 134(6) 6_565 . ?
C63A C77A C78A 95(4) 6_565 . ?
C25A C77A C78A 107(3) . . ?
C62A C77A C76A 104(6) 6_565 . ?
C25A C77A C76A 122(3) . . ?
C78A C77A C76A 119(3) . . ?
C62A C77A C29A 64(5) 6_565 6_565 ?
C63A C77A C29A 165(5) 6_565 6_565 ?
C78A C77A C29A 70(2) . 6_565 ?
C76A C77A C29A 152(3) . 6_565 ?
C62A C77A C65A 175(6) 6_565 6_565 ?
C63A C77A C65A 54(3) 6_565 6_565 ?
C25A C77A C65A 145(3) . 6_565 ?
C76A C77A C65A 81(2) . 6_565 ?
C29A C77A C65A 111(2) 6_565 6_565 ?
C63A C77A C22A 110(4) 6_565 6_565 ?
C78A C77A C22A 147(3) . 6_565 ?
C76A C77A C22A 78(2) . 6_565 ?
C29A C77A C22A 83(2) 6_565 6_565 ?
C65A C77A C22A 153(2) 6_565 6_565 ?
C64A C78A C65A 86(4) 6_565 6_565 ?
C64A C78A C81A 76(4) 6_565 . ?
C65A C78A C81A 158(5) 6_565 . ?
C74A C78A C81A 119(5) . . ?
C64A C78A C77A 164(4) 6_565 . ?
C65A C78A C77A 84(3) 6_565 . ?
C74A C78A C77A 121(3) . . ?
C81A C78A C77A 111(5) . . ?
C64A C78A C30A 80(4) 6_565 6_565 ?
C65A C78A C30A 162(4) 6_565 6_565 ?
C74A C78A C30A 124(4) . 6_565 ?
C77A C78A C30A 107(4) . 6_565 ?
C64A C78A C63A 141(4) 6_565 6_565 ?
C65A C78A C63A 57(2) 6_565 6_565 ?
C74A C78A C63A 95(2) . 6_565 ?
C81A C78A C63A 138(4) . 6_565 ?
C30A C78A C63A 134(4) 6_565 6_565 ?
C64A C78A C29A 128(4) 6_565 6_565 ?
C65A C78A C29A 142(3) 6_565 6_565 ?
C74A C78A C29A 160(3) . 6_565 ?
C81A C78A C29A 53(4) . 6_565 ?
C77A C78A C29A 59(2) . 6_565 ?
C30A C78A C29A 48(3) 6_565 6_565 ?
C63A C78A C29A 86(2) 6_565 6_565 ?
C64A C78A C62A 168(3) 6_565 6_565 ?
C65A C78A C62A 97(2) 6_565 6_565 ?
C74A C78A C62A 134(3) . 6_565 ?
C81A C78A C62A 99(4) . 6_565 ?
C30A C78A C62A 95(3) 6_565 6_565 ?
C36A C79A C66A 99(7) 6_565 6_565 ?
C36A C79A C35A 85(7) 6_565 6_565 ?
C66A C79A C35A 157(5) 6_565 6_565 ?
C36A C79A C73A 94(6) 6_565 . ?
C35A C79A C73A 156(4) 6_565 . ?
C66A C79A C40A 112(3) 6_565 . ?
C35A C79A C40A 72(3) 6_565 . ?
C73A C79A C40A 106.6(15) . . ?
C36A C79A C80A 125(8) 6_565 . ?
C66A C79A C80A 119(4) 6_565 . ?
C73A C79A C80A 122(3) . . ?
C40A C79A C80A 114(3) . . ?
C36A C79A C64A 138(6) 6_565 6_565 ?
C66A C79A C64A 46(3) 6_565 6_565 ?
C35A C79A C64A 118(3) 6_565 6_565 ?
C73A C79A C64A 50(2) . 6_565 ?
C40A C79A C64A 146(2) . 6_565 ?
C80A C79A C64A 74(2) . 6_565 ?
C66A C79A C37A 100(4) 6_565 6_565 ?
C35A C79A C37A 84(3) 6_565 6_565 ?
C73A C79A C37A 95.0(17) . 6_565 ?
C80A C79A C37A 123(3) . 6_565 ?
C64A C79A C37A 138(2) 6_565 6_565 ?
C31A C80A C35A 125(10) 6_565 6_565 ?
C31A C80A C33A 60(7) 6_565 . ?
C35A C80A C33A 65(3) 6_565 . ?
C31A C80A C30A 64(7) 6_565 6_565 ?
C35A C80A C30A 166(4) 6_565 6_565 ?
C33A C80A C30A 123(4) . 6_565 ?
C31A C80A C81A 74(8) 6_565 . ?
C35A C80A C81A 157(4) 6_565 . ?
C33A C80A C81A 132(4) . . ?
C31A C80A C79A 170(8) 6_565 . ?
C35A C80A C79A 55(3) 6_565 . ?
C33A C80A C79A 119(4) . . ?
C30A C80A C79A 114(4) 6_565 . ?
C81A C80A C79A 103(4) . . ?
C31A C80A C36A 160(9) 6_565 6_565 ?
C33A C80A C36A 105(3) . 6_565 ?
C30A C80A C36A 124(4) 6_565 6_565 ?
C81A C80A C36A 114(3) . 6_565 ?
C78A C81A C29A 82(4) . 6_565 ?
C64A C81A C29A 123(4) 6_565 6_565 ?
C78A C81A C31A 155(6) . 6_565 ?
C64A C81A C31A 119(6) 6_565 6_565 ?
C29A C81A C31A 114(4) 6_565 6_565 ?
C78A C81A C80A 136(6) . . ?
C64A C81A C80A 96(5) 6_565 . ?
C29A C81A C80A 136(5) 6_565 . ?
C78A C81A C26A 110(5) . . ?
C64A C81A C26A 150(5) 6_565 . ?
C31A C81A C26A 85(3) 6_565 . ?
C80A C81A C26A 107(4) . . ?
C55A C82A C54A 105(10) 6_565 6_565 ?
C55A C82A C65A 98(10) 6_565 6_565 ?
C54A C82A C65A 147(4) 6_565 6_565 ?
C55A C82A C74A 133(10) 6_565 . ?
C54A C82A C74A 112(4) 6_565 . ?
C55A C82A C70A 91(10) 6_565 . ?
C65A C82A C70A 161(4) 6_565 . ?
C74A C82A C70A 136(3) . . ?
C55A C82A C75A 46(10) 6_565 . ?
C54A C82A C75A 134(3) 6_565 . ?
C65A C82A C75A 79(3) 6_565 . ?
C74A C82A C75A 113(4) . . ?
C70A C82A C75A 96(3) . . ?
C54A C82A C56A 115(3) 6_565 6_565 ?
C65A C82A C56A 97(3) 6_565 6_565 ?
C74A C82A C56A 133(4) . 6_565 ?
C70A C82A C56A 83(2) . 6_565 ?
C55A C82A C67A 151(10) 6_565 6_565 ?
C54A C82A C67A 47(2) 6_565 6_565 ?
C65A C82A C67A 106(2) 6_565 6_565 ?
C74A C82A C67A 69(2) . 6_565 ?
C70A C82A C67A 71(2) . 6_565 ?
C75A C82A C67A 154(3) . 6_565 ?
C56A C82A C67A 155(3) 6_565 6_565 ?
C2S C1S C6S 119(2) . . ?
C2S C1S C7S 119(2) . . ?
C6S C1S C7S 121(2) . . ?
C1S C2S C3S 120(2) . . ?
C1S C2S H2S 119.8 . . ?
C3S C2S H2S 119.8 . . ?
C4S C3S C2S 119.2(19) . . ?
C4S C3S H3S 120.4 . . ?
C2S C3S H3S 120.4 . . ?
C3S C4S C5S 117(2) . . ?
C3S C4S H4S 121.6 . . ?
C5S C4S H4S 121.6 . . ?
C6S C5S C4S 124(2) . . ?
C6S C5S H5S 117.9 . . ?
C4S C5S H5S 117.9 . . ?
C5S C6S C1S 120(2) . . ?
C5S C6S H6S 120.1 . . ?
C1S C6S H6S 120.1 . . ?
C1S C7S H7SA 109.5 . . ?
C1S C7S H7SB 109.5 . . ?
H7SA C7S H7SB 109.5 . . ?
C1S C7S H7SC 109.5 . . ?
H7SA C7S H7SC 109.5 . . ?
H7SB C7S H7SC 109.5 . . ?
S1 Dy1 Dy2 43.6(3) . . ?
S1 Dy1 Dy2 43.6(3) 6_565 . ?
S1 S1 Dy1 67.8(3) 6_565 . ?
S1 S1 Dy2 69.2(3) 6_565 . ?
Dy1 S1 Dy2 96.1(4) . . ?
S1 Dy2 S1 41.5(6) 6_565 . ?
S1 Dy2 Dy1 40.3(3) 6_565 . ?
S1 Dy2 Dy1 40.3(3) . . ?
Dy3 Dy3 S2 64.44(19) 6_565 . ?
Dy3 S2 Dy3 51.1(4) 6_565 . ?
C12S C11S C16S 125(4) . . ?
C12S C11S C17S 112(3) . . ?
C16S C11S C17S 123(3) . . ?
C11S C12S C13S 116(3) . . ?
C11S C12S H12S 122.2 . . ?
C13S C12S H12S 122.2 . . ?
C14S C13S C12S 121(3) . . ?
C14S C13S H13S 119.3 . . ?
C12S C13S H13S 119.3 . . ?
C13S C14S C15S 120(5) . . ?
C13S C14S H14S 120.2 . . ?
C15S C14S H14S 120.2 . . ?
C14S C15S C16S 118(3) . . ?
C14S C15S H15S 120.8 . . ?
C16S C15S H15S 120.8 . . ?
C11S C16S C15S 120(3) . . ?
C11S C16S H16S 119.9 . . ?
C15S C16S H16S 119.9 . . ?
C11S C17S H17C 109.5 . . ?
C11S C17S H17D 109.5 . . ?
H17C C17S H17D 109.5 . . ?
C11S C17S H17E 109.5 . . ?
H17C C17S H17E 109.5 . . ?
H17D C17S H17E 109.5 . . ?

_refine_diff_density_max         1.760
_refine_diff_density_min         -1.397
_refine_diff_density_rms         0.164

_shelx_res_file                  
;
TITL dy2s@c82 in C2/m
    shelx.res
    created by SHELXL-2016/6 at 19:04:33 on 20-May-2017
CELL  0.89429  25.2500  14.8600  20.4600   90.000   97.740   90.000
ZERR     4.00   0.0050   0.0030   0.0041    0.000    0.030    0.000
LATT   7
SYMM  - X,   Y, - Z
SFAC  C    H    N    S    NI   DY
DISP C 0.006 0.003 19.768
DISP Dy -0.379 6.512 32867.285
DISP H -0 0 0.633
DISP N 0.011 0.005 36.002
DISP Ni 0.253 1.69 8236.428
DISP S 0.176 0.195 1047.76
UNIT  528 240 16 4 4 8
MERG   2
OMIT    -1   3   8
OMIT    14   8   5
OMIT     1   3   9
OMIT     3   3   1
OMIT    -2  12   6
OMIT    18   8   1
OMIT     9   7   0
OMIT     2   4   6
OMIT   -12   4   2
OMIT    -8   4  10
OMIT    -2   4   3
OMIT   -14   6   5
OMIT    17   5   8
OMIT    16   6   6
OMIT     9   7   2
OMIT     2   2   2
OMIT    -4  12   5
OMIT     0   0   1
OMIT     1   1   0
OMIT   -18  10   4
OMIT     8   6   6
OMIT    -8   2  12
OMIT   -13   7   5
OMIT    -2  14   2
OMIT    -9   3   5
OMIT    -2   4   9
OMIT   -14   2   1
OMIT     4   2  12
SADI 0.04 C51A C52A C52A C57A C57A C58A C58A C68A C68A C51A
SADI 0.04 C51A C57A C57A C68A C68A C52A C52A C58A C58A C51A
SADI 0.04 C46A C67A C67A C54A C54A C53A C53A C47A C47A C46A
SADI 0.04 C46A C54A C54A C47A C47A C67A C67A C53A C53A C46A
SADI 0.04 C56A C55A C55A C65A C65A C63A C63A C61A C61A C56A
SADI 0.04 C56A C65A C65A C61A C61A C55A C55A C63A C63A C56A
SADI 0.04 C41A C40A C40A C79A C79A C73A C73A C72A C72A C41A
SADI 0.04 C41A C79A C79A C72A C72A C40A C40A C73A C73A C41A
SADI 0.04 C16A C17A C17A C18A C18A C19A C19A C20A C20A C16A
SADI 0.04 C16A C18A C18A C20A C20A C17A C17A C19A C19A C16A
SADI 0.04 C56A C58A C58A C60A C60A C56A C57A C59A C59A C61A C61A C57A
SADI 0.04 C56A C59A C57A C60A C58A C61A
SADI 0.04 C22A C23A C23A C28A C28A C29A C29A C62A C62A C22A
SADI 0.04 C22A C28A C28A C62A C62A C23A C23A C29A C29A C22A
SIMU 0.01 0.02 2 Dy2 Dy3 Dy4 Dy5 Dy7 Dy1
SIMU 0.02 0.04 2 C1A > C82A
SIMU 0.01 0.02 2 C11S > C16S
ISOR 0.002 0.004 Dy6
ISOR 0.01 0.02 C48A
SUMP 0.5 0.00001 1 9 1 10
SUMP 1 0.00001 1 2 1 3 1 4 1 5 1 6 1 7 1 8
FMAP   2
PLAN   40
ACTA
BOND   $H
LIST   6
L.S.  10
WGHT    0.152800  233.223694
EXTI    0.003751
FVAR       0.18950   0.12331   0.18973   0.24216   0.17740   0.15717   0.04256
FVAR       0.06766   0.31246   0.18754
PART    1
NI1P  5    0.484775    0.500000    0.579699    10.50000    0.01424    0.04874 =
         0.02564    0.00000   -0.00056    0.00000
N1P   3    0.544063    0.500000    0.652849    10.50000    0.01367    0.05162 =
         0.03475    0.00000    0.00906    0.00000
N2P   3    0.483732    0.632440    0.580938    11.00000    0.01870    0.01790 =
         0.04628   -0.00285   -0.00225   -0.00333
N3P   3    0.423635    0.500000    0.509417    10.50000    0.02308    0.03543 =
         0.03020    0.00000    0.00354    0.00000
C1P   1    0.608343    0.544383    0.737877    11.00000    0.01296    0.07994 =
         0.02788    0.00130    0.00363   -0.00465
C2P   1    0.569438    0.574416    0.683194    11.00000    0.01681    0.07596 =
         0.02574   -0.00871    0.00300   -0.01136
C3P   1    0.557472    0.662860    0.668872    11.00000    0.01658    0.06537 =
         0.03877   -0.00318    0.00587   -0.00283
AFIX  43
H3P   2    0.577215    0.707432    0.693015    11.00000   -1.20000
AFIX   0
C4P   1    0.516932    0.688236    0.619615    11.00000    0.02895    0.04270 =
         0.04156   -0.01724    0.00376   -0.01102
C5P   1    0.502956    0.781256    0.607373    11.00000    0.01949    0.02826 =
         0.09123   -0.01905    0.00455   -0.00573
C6P   1    0.460167    0.782335    0.558724    11.00000    0.02673    0.04424 =
         0.07631   -0.01436    0.01356   -0.00876
C7P   1    0.449941    0.688527    0.542542    11.00000    0.01394    0.04808 =
         0.05801    0.00314    0.00749    0.00322
C8P   1    0.409432    0.659997    0.496054    11.00000    0.02913    0.03019 =
         0.04792    0.00134   -0.00059    0.00157
AFIX  43
H8P   2    0.389250    0.703903    0.471720    11.00000   -1.20000
AFIX   0
C9P   1    0.396286    0.572750    0.482542    11.00000    0.01852    0.02154 =
         0.04400    0.00668   -0.00453    0.00440
C10P  1    0.351324    0.544770    0.434120    11.00000    0.01943    0.05262 =
         0.02183    0.00651   -0.00427    0.00210
C11P  1    0.312347    0.609310    0.397892    11.00000    0.01804    0.06041 =
         0.02836   -0.00110    0.00168    0.00287
AFIX  23
H11A  2    0.294958    0.580760    0.358049    11.00000   -1.20000
H11B  2    0.331503    0.661563    0.384994    11.00000   -1.20000
AFIX   0
C12P  1    0.269933    0.639719    0.439798    11.00000    0.02822    0.09004 =
         0.04439    0.00244    0.00856    0.02003
AFIX  33
H12A  2    0.245803    0.680890    0.414888    11.00000   -1.50000
H12B  2    0.250407    0.588309    0.451954    11.00000   -1.50000
H12C  2    0.286933    0.669070    0.478885    11.00000   -1.50000
AFIX   0
C13P  1    0.429588    0.853225    0.530124    11.00000    0.03030    0.08280 =
         0.09085   -0.01410    0.00835    0.00633
AFIX  23
H13A  2    0.424768    0.844688    0.482692    11.00000   -1.20000
H13B  2    0.449809    0.908329    0.539359    11.00000   -1.20000
AFIX   0
C14P  1    0.374312    0.866559    0.551835    11.00000    0.04979    0.05627 =
         0.11946   -0.01379    0.02237   -0.00731
AFIX  33
H14A  2    0.356965    0.917181    0.528957    11.00000   -1.50000
H14B  2    0.353121    0.813493    0.541639    11.00000   -1.50000
H14C  2    0.378247    0.877351    0.598499    11.00000   -1.50000
AFIX   0
C15P  1    0.529155    0.859965    0.646385    11.00000    0.03995    0.03639 =
         0.10568   -0.03255    0.01656   -0.00655
AFIX  23
H15A  2    0.519741    0.915121    0.622230    11.00000   -1.20000
H15B  2    0.567657    0.853133    0.650290    11.00000   -1.20000
AFIX   0
C16P  1    0.512929    0.868326    0.715150    11.00000    0.05948    0.06728 =
         0.14441   -0.05030    0.01432   -0.01015
AFIX  33
H16A  2    0.530717    0.919102    0.737299    11.00000   -1.50000
H16B  2    0.474947    0.876586    0.711717    11.00000   -1.50000
H16C  2    0.522890    0.814562    0.739793    11.00000   -1.50000
AFIX   0
C17P  1    0.639833    0.608562    0.784754    11.00000    0.01758    0.09652 =
         0.04307    0.00096   -0.00183   -0.01370
AFIX  23
H17A  2    0.671549    0.578279    0.806140    11.00000   -1.20000
H17B  2    0.651336    0.658973    0.760034    11.00000   -1.20000
AFIX   0
C18P  1    0.608360    0.643080    0.836150    11.00000    0.04357    0.08228 =
         0.03865   -0.01496    0.00647   -0.01670
AFIX  33
H18A  2    0.630032    0.683673    0.864851    11.00000   -1.50000
H18B  2    0.577293    0.674228    0.815289    11.00000   -1.50000
H18C  2    0.597502    0.593549    0.861386    11.00000   -1.50000
AFIX   0
C1A   1    0.416389    0.500000    0.676902    10.50000    0.04835    0.09607 =
         0.04861    0.00000    0.03193    0.00000
C2A   1    0.381610    0.395650    0.655514    10.50000    0.04413    0.07996 =
         0.05152   -0.01104    0.01913    0.00610
C3A   1    0.396087    0.330597    0.705201    10.50000    0.04016    0.06308 =
         0.05845   -0.01449    0.02442    0.01081
C4A   1    0.440267    0.357044    0.751160    10.50000    0.04440    0.07726 =
         0.05478   -0.01246    0.01486    0.01856
C5A   1    0.451388    0.454795    0.730392    10.50000    0.03333    0.09326 =
         0.04196   -0.01570    0.01542    0.00663
C6A   1    0.470101    0.500000    0.782096    10.50000    0.02720    0.11094 =
         0.04466    0.00000    0.01044    0.00000
C7A   1    0.480908    0.500000    0.847815    10.50000    0.01633    0.12116 =
         0.04515    0.00000    0.00469    0.00000
C8A   1    0.467043    0.397680    0.862605    10.50000    0.03372    0.10671 =
         0.03849   -0.00429    0.00431    0.01189
C9A   1    0.449625    0.329943    0.816387    10.50000    0.03657    0.08327 =
         0.03803   -0.00779    0.01805    0.01904
C10A  1    0.406292    0.268376    0.840378    10.50000    0.04330    0.07050 =
         0.05585    0.00154    0.01928    0.01625
C11A  1    0.387149    0.275427    0.902809    10.50000    0.03478    0.06924 =
         0.04367    0.00801    0.00981    0.01016
C12A  1    0.408190    0.349460    0.947571    10.50000    0.03691    0.08176 =
         0.03522    0.01935   -0.00813    0.00244
C13A  1    0.450671    0.404839    0.929919    10.50000    0.02443    0.08659 =
         0.03763    0.01136   -0.00075    0.00582
C14A  1    0.450189    0.500000    0.950132    10.50000    0.02155    0.08774 =
         0.04134    0.00000   -0.00059    0.00000
C15A  1    0.414658    0.531959    0.984242    10.50000    0.04939    0.09114 =
         0.03713    0.00355   -0.01312   -0.01465
C16A  1    0.372891    0.500000    1.002969    10.50000    0.06189    0.12297 =
         0.04524    0.00000   -0.01518    0.00000
C17A  1    0.378183    0.396587    0.987122    10.50000    0.06403    0.10141 =
         0.03804    0.00956   -0.00857    0.00094
C18A  1    0.326132    0.353720    0.982106    10.50000    0.06233    0.08349 =
         0.02327    0.01685   -0.00773    0.00320
C19A  1    0.287334    0.422722    0.997712    10.50000    0.05955    0.09428 =
         0.02439    0.00895    0.00017   -0.00809
C20A  1    0.318711    0.500000    1.015645    10.50000    0.05785    0.09960 =
         0.03463    0.00000    0.00071    0.00000
C21A  1    0.301344    0.589779    1.002421    10.50000    0.05590    0.09509 =
         0.04222   -0.01345   -0.00228   -0.01005
C22A  1    0.250068    0.609550    0.974895    10.50000    0.05711    0.09300 =
         0.04846   -0.01076    0.02467   -0.00616
C23A  1    0.217058    0.529108    0.955646    10.50000    0.04844    0.09142 =
         0.05111    0.00196    0.01981   -0.00133
C24A  1    0.234941    0.428273    0.965878    10.50000    0.04035    0.09244 =
         0.04422    0.01698    0.02764   -0.01008
C25A  1    0.212739    0.370169    0.920889    10.50000    0.02875    0.07355 =
         0.05209    0.00915    0.02421   -0.01305
C26A  1    0.174585    0.393695    0.863603    10.50000    0.02921    0.07773 =
         0.05190    0.00525    0.01147   -0.01021
C27A  1    0.160594    0.500000    0.847946    10.50000    0.03617    0.09825 =
         0.06403    0.00000    0.00416    0.00000
C28A  1    0.178801    0.556233    0.899024    10.50000    0.04321    0.08918 =
         0.06715   -0.00492    0.01531    0.00464
C29A  1    0.191961    0.644066    0.877895    10.50000    0.03703    0.08067 =
         0.05090   -0.00358    0.02670    0.00242
C30A  1    0.183112    0.658517    0.811335    10.50000    0.02689    0.07946 =
         0.05680    0.00708    0.01588    0.00939
C31A  1    0.167715    0.605159    0.764343    10.50000    0.02131    0.08840 =
         0.06136    0.00902    0.00105    0.00542
C32A  1    0.152570    0.500000    0.780207    10.50000    0.01998    0.10372 =
         0.06144    0.00000   -0.00561    0.00000
C33A  1    0.159165    0.458098    0.727631    10.50000    0.02217    0.09546 =
         0.05526   -0.00736   -0.01022    0.00208
C34A  1    0.180403    0.500000    0.671604    10.50000    0.04040    0.10242 =
         0.06414    0.00000   -0.01285    0.00000
C35A  1    0.182502    0.607010    0.696045    10.50000    0.03235    0.08237 =
         0.06392    0.01324   -0.01226    0.00453
C36A  1    0.222315    0.661458    0.682495    10.50000    0.05038    0.08591 =
         0.05765    0.01075   -0.01230    0.00610
C37A  1    0.251091    0.616097    0.634717    10.50000    0.04279    0.08501 =
         0.04374    0.01894    0.00534    0.00480
C38A  1    0.256785    0.500000    0.609297    10.50000    0.06067    0.10507 =
         0.04532    0.00000   -0.00645    0.00000
C39A  1    0.220949    0.463462    0.632550    10.50000    0.06644    0.09054 =
         0.05028    0.00807   -0.02945   -0.01829
C40A  1    0.230294    0.379044    0.650604    10.50000    0.07829    0.07081 =
         0.05027   -0.00055   -0.01513   -0.01798
C41A  1    0.285229    0.352485    0.644560    10.50000    0.06835    0.07201 =
         0.03617   -0.01406    0.00312   -0.01071
C42A  1    0.328674    0.413318    0.628866    10.50000    0.04714    0.07419 =
         0.02787   -0.02169    0.01721   -0.00813
C43A  1    0.312479    0.500000    0.609183    10.50000    0.05846    0.08651 =
         0.02828    0.00000   -0.00076    0.00000
C44A  1    0.345103    0.583810    0.624075    10.50000    0.06247    0.07466 =
         0.02853    0.00282    0.00012   -0.01216
C45A  1    0.308029    0.653865    0.641641    10.50000    0.05306    0.05394 =
         0.03922    0.00993   -0.00334   -0.01313
C46A  1    0.330862    0.719823    0.681318    10.50000    0.06380    0.05218 =
         0.05681    0.00033   -0.00834   -0.00728
C47A  1    0.384056    0.711876    0.714506    10.50000    0.06327    0.05596 =
         0.05697    0.00576    0.01718   -0.01757
C48A  1    0.420967    0.633705    0.710518    10.50000    0.04494    0.05675 =
         0.03734    0.00557    0.01932   -0.01012
C49A  1    0.398406    0.566642    0.662849    10.50000    0.05259    0.07482 =
         0.02833    0.00550    0.03040   -0.00575
C50A  1    0.454108    0.603026    0.767509    10.50000    0.03417    0.08600 =
         0.04168   -0.00355    0.00172   -0.01477
C51A  1    0.451013    0.657606    0.825528    10.50000    0.04827    0.07936 =
         0.04106   -0.00686    0.00035   -0.02711
C52A  1    0.419191    0.733312    0.823677    10.50000    0.06657    0.07209 =
         0.05866   -0.00603    0.01189   -0.02399
C53A  1    0.386193    0.758336    0.774157    10.50000    0.07880    0.07050 =
         0.06547   -0.01220    0.01688   -0.01624
C54A  1    0.334095    0.797199    0.776279    10.50000    0.06972    0.06949 =
         0.06418   -0.00564    0.01236    0.00158
C55A  1    0.320625    0.786701    0.835030    10.50000    0.07753    0.07471 =
         0.06305    0.00246    0.01085   -0.00994
C56A  1    0.353809    0.776874    0.895871    10.50000    0.07878    0.07587 =
         0.06398   -0.00639    0.00397   -0.01964
C57A  1    0.402543    0.741134    0.886294    10.50000    0.07427    0.06904 =
         0.05880   -0.00751   -0.00311   -0.01743
C58A  1    0.425923    0.673643    0.926008    10.50000    0.05545    0.06746 =
         0.04294   -0.01028   -0.01795   -0.02352
C59A  1    0.396468    0.634349    0.974182    10.50000    0.06674    0.06704 =
         0.04108   -0.00359   -0.01211   -0.02771
C60A  1    0.346966    0.664179    0.979943    10.50000    0.06694    0.08444 =
         0.04581   -0.01197    0.00541   -0.03217
C61A  1    0.324209    0.733208    0.940011    10.50000    0.06802    0.08486 =
         0.04863   -0.01284    0.01287   -0.01861
C62A  1    0.233973    0.679323    0.926760    10.50000    0.05820    0.08621 =
         0.04265   -0.01430    0.03001    0.00336
C63A  1    0.269764    0.730835    0.910243    10.50000    0.06029    0.08387 =
         0.04096   -0.00945    0.01802   -0.00120
C64A  1    0.228101    0.731534    0.791953    10.50000    0.04862    0.06365 =
         0.05538    0.00925    0.01054    0.00933
C65A  1    0.268357    0.761327    0.843401    10.50000    0.06383    0.07337 =
         0.04715    0.00712    0.01476   -0.00565
C66A  1    0.243931    0.726149    0.726302    10.50000    0.05292    0.06254 =
         0.05618    0.00626   -0.00469   -0.00098
C67A  1    0.298456    0.754762    0.726741    10.50000    0.05556    0.04779 =
         0.06468    0.00764    0.00133    0.00470
C68A  1    0.460776    0.630236    0.890539    10.50000    0.03942    0.08627 =
         0.04026   -0.01109   -0.01058   -0.01859
C69A  1    0.472445    0.543791    0.900648    10.50000    0.02594    0.09659 =
         0.03909   -0.00270   -0.00910   -0.00795
C70A  1    0.362507    0.242897    0.795511    10.50000    0.03567    0.04334 =
         0.07989   -0.00278    0.02239    0.00664
C71A  1    0.354025    0.270867    0.725991    10.50000    0.04629    0.04527 =
         0.06059   -0.00990    0.01508   -0.00109
C72A  1    0.300495    0.280543    0.691623    10.50000    0.05392    0.06412 =
         0.04367   -0.00974    0.01008   -0.00590
C73A  1    0.256192    0.266742    0.730238    10.50000    0.04360    0.05620 =
         0.04828    0.00102   -0.00962   -0.01867
C74A  1    0.262230    0.246151    0.802538    10.50000    0.04005    0.04552 =
         0.05857    0.00524   -0.00946   -0.01882
C75A  1    0.334076    0.253577    0.893355    10.50000    0.02933    0.05863 =
         0.05423    0.01852    0.00101    0.00950
C76A  1    0.301688    0.291263    0.935366    10.50000    0.05353    0.05476 =
         0.04173    0.01530    0.00172   -0.00312
C77A  1    0.244115    0.298583    0.906481    10.50000    0.04018    0.04801 =
         0.05416    0.01608    0.01812   -0.01840
C78A  1    0.228616    0.277464    0.837723    10.50000    0.03676    0.05226 =
         0.06238    0.01729   -0.00298   -0.02192
C79A  1    0.211019    0.322505    0.702334    10.50000    0.04751    0.07370 =
         0.05243    0.00403   -0.01585   -0.02354
C80A  1    0.177179    0.372922    0.745888    10.50000    0.02930    0.07761 =
         0.05615   -0.00367   -0.01713   -0.01861
C81A  1    0.191472    0.329317    0.811519    10.50000    0.02964    0.05943 =
         0.05819    0.00870   -0.00724   -0.01940
C82A  1    0.313390    0.225572    0.820487    10.50000    0.03990    0.04375 =
         0.07186    0.01367   -0.00799    0.00354
C1S   1    0.315658    0.000000    0.816635    10.50000    0.03628    0.12790 =
         0.06534    0.00000    0.01456    0.00000
C2S   1    0.369644    0.000000    0.825897    10.50000    0.04344    0.05953 =
         0.07426    0.00000   -0.00420    0.00000
AFIX  43
H2S   2    0.387984    0.000000    0.868482    10.50000   -1.20000
AFIX   0
C3S   1    0.398919    0.000000    0.770282    10.50000    0.04187    0.04883 =
         0.07358    0.00000   -0.00047    0.00000
AFIX  43
H3S   2    0.436089    0.000000    0.776653    10.50000   -1.20000
AFIX   0
C4S   1    0.371214    0.000000    0.707312    10.50000    0.06618    0.08256 =
         0.03544    0.00000   -0.00531    0.00000
AFIX  43
H4S   2    0.388821    0.000000    0.670207    10.50000   -1.20000
AFIX   0
C5S   1    0.314868    0.000000    0.701941    10.50000    0.02438    0.12676 =
         0.08055    0.00000    0.02321    0.00000
AFIX  43
H5S   2    0.295624    0.000000    0.659854    10.50000   -1.20000
AFIX   0
C6S   1    0.288168    0.000000    0.751929    10.50000    0.06415    0.09297 =
         0.07244    0.00000   -0.02242    0.00000
AFIX  43
H6S   2    0.251002    0.000000    0.745056    10.50000   -1.20000
AFIX   0
C7S   1    0.287325    0.000000    0.872835    10.50000    0.04873    0.16438 =
         0.03132    0.00000    0.00617    0.00000
AFIX  33
H7SA  2    0.249558    0.000000    0.858279    10.50000   -1.50000
H7SB  2    0.296723   -0.052748    0.898928    10.50000   -1.50000
H7SC  2    0.296723    0.052748    0.898928    10.50000   -1.50000
AFIX   0
PART    2
DY1   6    0.309260    0.500000    0.714964    21.00000    0.03333    0.08403 =
         0.02297    0.00000   -0.00029    0.00000
S1    4    0.331873    0.441854    0.818428    91.00000    0.02550    0.07519 =
         0.05763    0.00714    0.01277    0.00456
DY2   6    0.254326    0.500000    0.863966    31.00000    0.03914    0.15163 =
         0.06519    0.00000    0.03135    0.00000
PART    3
DY3   6    0.296245    0.427706    0.886156    41.00000    0.06244    0.12119 =
         0.03999    0.01903    0.00931   -0.01106
S2    4    0.290783    0.500000    0.775669   101.00000    0.05093    0.11820 =
         0.04614    0.00000    0.00341    0.00000
PART    4
DY4   6    0.357906    0.408020    0.776277    51.00000    0.03891    0.06758 =
         0.08494   -0.00782    0.02303    0.01821
PART    5
DY5   6    0.383505    0.443338    0.801307    61.00000    0.03414    0.11035 =
         0.13954   -0.02869    0.02277    0.01365
PART    6
DY6   6    0.273984    0.427464    0.867321    71.00000    0.03306    0.01746 =
         0.02608    0.00940    0.01102   -0.00573
PART    7
DY7   6    0.336368    0.423045    0.747314    81.00000    0.04038    0.11912 =
         0.09018   -0.01136    0.02148    0.02586
PART   -1
C11S  1    0.048761    0.443182    0.934925    10.50000    0.04397    0.08832 =
         0.03885   -0.00361    0.00087    0.00015
C12S  1    0.019774    0.488354    0.887023    10.50000    0.04932    0.08594 =
         0.04041    0.00148    0.00128    0.00337
AFIX  43
H12S  2   -0.001099    0.459631    0.852259    10.50000   -1.20000
AFIX   0
C13S  1    0.022931    0.591803    0.892716    10.50000    0.05486    0.08349 =
         0.04067    0.00545    0.00016    0.00328
AFIX  43
H13S  2    0.003849    0.626998    0.860080    10.50000   -1.20000
AFIX   0
C14S  1    0.052401    0.631725    0.943369    10.50000    0.05298    0.08264 =
         0.04271   -0.00099    0.00232   -0.00089
AFIX  43
H14S  2    0.052885    0.694133    0.946797    10.50000   -1.20000
AFIX   0
C15S  1    0.083092    0.578372    0.992132    10.50000    0.04891    0.08378 =
         0.04491   -0.00732    0.00286   -0.00260
AFIX  43
H15S  2    0.104919    0.605099    1.027016    10.50000   -1.20000
AFIX   0
C16S  1    0.079599    0.481024    0.986253    10.50000    0.04738    0.08640 =
         0.03971   -0.00837   -0.00176   -0.00275
AFIX  43
H16S  2    0.098779    0.444790    1.018137    10.50000   -1.20000
AFIX   0
C17S  1    0.042213    0.340843    0.926180    10.50000    0.10337    0.06765 =
         0.05515   -0.00928    0.01142    0.04760
AFIX  33
H17C  2    0.063784    0.310621    0.961764    10.50000   -1.50000
H17D  2    0.005386    0.324867    0.926290    10.50000   -1.50000
H17E  2    0.053381    0.323145    0.885027    10.50000   -1.50000
AFIX   0
HKLF    4


REM  dy2s@c82 in C2/m
REM R1 =  0.1630 for    4462 Fo > 4sig(Fo)  and  0.2340 for all    8627 data
REM   1082 parameters refined using    956 restraints

END

WGHT      0.1536    233.5205

REM Highest difference peak  1.760,  deepest hole -1.397,  1-sigma level  0.164
Q1    1   0.4853  0.4361  0.5804  11.00000  0.05    1.76
Q2    1   0.4688  0.5000  0.5466  10.50000  0.05    1.63
Q3    1   0.4998  0.5000  0.6187  10.50000  0.05    1.57
Q4    1   0.2933  0.5000  0.8948  10.50000  0.05    1.42
Q5    1   0.2285  0.5000  0.8227  10.50000  0.05    1.24
Q6    1   0.3651  0.3931  0.8278  11.00000  0.05    1.22
Q7    1   0.3371  0.4177  0.8805  11.00000  0.05    1.13
Q8    1   0.2987  0.5000  0.8366  10.50000  0.05    0.99
Q9    1   0.4232  0.5000  0.7440  10.50000  0.05    0.79
Q10   1   0.2966  0.5000  0.6756  10.50000  0.05    0.77
Q11   1   0.3104  0.4282  0.7163  11.00000  0.05    0.75
Q12   1   0.5035  0.6396  0.6199  11.00000  0.05    0.72
Q13   1   0.3081  0.4043  0.9353  11.00000  0.05    0.71
Q14   1   0.3597  0.5000  0.7802  10.50000  0.05    0.70
Q15   1   0.3234  0.3614  0.8081  11.00000  0.05    0.70
Q16   1   0.3309  0.5000  1.0052  10.50000  0.05    0.69
Q17   1   0.3339  0.0000  0.7505  10.50000  0.05    0.68
Q18   1   0.1716  0.4413  0.6588  11.00000  0.05    0.66
Q19   1   0.5436  0.5457  0.6568  11.00000  0.05    0.65
Q20   1   0.4100  0.5605  0.5124  11.00000  0.05    0.65
Q21   1   0.5443  0.5000  0.6720  10.50000  0.05    0.64
Q22   1   0.3279  0.5000  0.9143  10.50000  0.05    0.62
Q23   1   0.3242  0.3587  0.7475  11.00000  0.05    0.61
Q24   1   0.3092  0.3993  0.8269  11.00000  0.05    0.60
Q25   1   0.3583  0.5000  0.7442  10.50000  0.05    0.60
Q26   1   0.3307  0.0000  0.9462  10.50000  0.05    0.60
Q27   1   0.3918  0.5000  0.6112  10.50000  0.05    0.60
Q28   1   0.4506  0.9149  0.4989  11.00000  0.05    0.59
Q29   1   0.2317  0.5000  1.0061  10.50000  0.05    0.58
Q30   1   0.1965  0.5000  0.7833  10.50000  0.05    0.58
Q31   1   0.3484  0.4067  0.9923  11.00000  0.05    0.58
Q32   1   0.3475  0.5000  0.8203  10.50000  0.05    0.57
Q33   1   0.4324  0.5000  0.4674  10.50000  0.05    0.57
Q34   1   0.4100  0.7054  0.7506  11.00000  0.05    0.57
Q35   1   0.5869  0.5829  0.7203  11.00000  0.05    0.57
Q36   1   0.5556  0.5000  0.6396  10.50000  0.05    0.55
Q37   1   0.6473  0.6177  0.8305  11.00000  0.05    0.55
Q38   1   0.3702  0.5000  0.6998  10.50000  0.05    0.54
Q39   1   0.2400  0.5748  0.6126  11.00000  0.05    0.53
Q40   1   0.1097  0.5000  0.8798  10.50000  0.05    0.53
;
_shelx_res_checksum              47038
